# Supplementary material for: Genome-wide association study of red blood cell traits in Hispanics/Latinos: The Hispanic Community Health Study/Study of Latinos
Source: PLoS Genet. 2017 Apr 28;13(4):e1006760. doi: 10.1371/journal.pgen.1006760 (PMC5428979; doi:10.1371/journal.pgen.1006760)
Supplement: S3 Table — # The full DNA sequence of the deletion for esv2676630 can be found in S9 Table. *het pval: p-value for test of heterogeneity. C/A = coded and alternate alleles. CAF = coded allele frequency. Chromosomal positions refer to hg build19/GRCh37. Sub-groups were generated using self-identified background and genetic principal components analysis. (XLSX) [file pgen.1006760.s008.xlsx]

## Sheet: Genetic Subgroup Analysis
S3 Table. Association results in the six genetic subgroups for genetic variants significantly associated with red blood cell traits in HCHS/SOL Hispanic/Latinos.
						Central American			Cuban			Dominican			Mexican			Puerto Rican			South American
Trait	rsID	Nearest gene (location)	chr	position	C/A allele	CAF	p-value	Beta (SE)	CAF	p-value	Beta (SE)	CAF	p-value	Beta (SE)	CAF	p-value	Beta (SE)	CAF	p-value	Beta (SE)	CAF	p-value	Beta (SE)	het pval*
HCT	rs3754140	PROX1 (intronic)	1	214176380	T/C	0.51	0.0008	-0.44(0.13)	0.73	0.013	-0.30(0.12)	0.69	0.35	-0.14(0.15)	0.55	0.0072	-0.18(0.07)	0.67	0.012	-0.28(0.11)	0.52	0.093	-0.24(0.14)	0.56
HCT	rs17034641	PRKCE (intronic)	2	46372644	G/A	0.88	0.079	0.35(0.20)	0.83	0.12	0.22(0.14)	0.81	0.12	0.27(0.17)	0.89	8.9e-05	0.43(0.11)	0.82	0.028	0.31(0.14)	0.88	0.0019	0.65(0.21)	0.59
HCT	rs334	HBB (coding, missense)	11	5248232	T/A	0.98	0.0081	1.33(0.50)	0.98	0.023	1.11(0.49)	0.96	2.3e-05	1.58(0.37)	1	0.05	1.33(0.68)	0.98	0.011	1.15(0.45)	0.99	0.04	1.99(0.97)	0.94
HCT	rs855791	TMPRSS6 (coding, missense)	22	37462936	A/G	0.54	0.23	-0.16(0.13)	0.4	0.00015	-0.42(0.11)	0.3	0.32	-0.14(0.14)	0.45	5.7e-05	-0.27(0.07)	0.41	0.00047	-0.38(0.11)	0.55	0.66	0.06(0.14)	0.08
HGB	rs17034641	PRKCE (intronic)	2	46372644	G/A	0.88	0.028	0.15(0.07)	0.83	0.022	0.11(0.05)	0.81	0.24	0.07(0.06)	0.89	5.6e-05	0.16(0.04)	0.82	0.15	0.07(0.05)	0.88	0.016	0.18(0.07)	0.66
HGB	rs2032451	HFE (intronic)	6	26092170	G/T	0.91	0.068	-0.14(0.08)	0.84	0.032	-0.11(0.05)	0.89	0.26	-0.09(0.08)	0.88	3.8e-05	-0.15(0.04)	0.89	0.13	-0.09(0.06)	0.89	0.034	-0.16(0.08)	0.93
HGB	esv2676630	HBA1 / HBA2 (intergenic)	16	223447	I/D#	0.98	0.0026	0.44(0.15)	0.97	0.011	0.30(0.12)	0.92	0.018	0.23(0.10)	0.99	0.095	0.22(0.13)	0.96	0.0023	0.31(0.10)	0.98	0.014	0.51(0.21)	0.74
HGB	rs855791	TMPRSS6 (coding, missense)	22	37462936	A/G	0.54	0.00031	-0.16(0.04)	0.4	4.7e-08	-0.21(0.04)	0.3	0.071	-0.09(0.05)	0.45	1.1e-09	-0.15(0.02)	0.41	8.8e-05	-0.15(0.04)	0.55	0.33	-0.05(0.05)	0.16
MCH	rs12634180	TFRC (intergenic)	3	195825756	G/A	0.8	0.025	-0.24(0.11)	0.82	0.051	-0.18(0.09)	0.84	0.087	-0.25(0.15)	0.81	0.011	-0.16(0.06)	0.81	0.00075	-0.32(0.10)	0.82	0.01	-0.31(0.12)	0.71
MCH	rs218265	KIT (intergenic)	4	55408999	T/C	0.56	0.051	-0.16(0.08)	0.8	0.0057	-0.21(0.08)	0.78	0.022	-0.25(0.11)	0.58	1.3e-07	-0.24(0.05)	0.77	0.0088	-0.22(0.08)	0.6	0.6	-0.05(0.09)	0.52
MCH	rs2032451	HFE (intronic)	6	26092170	G/T	0.91	1.6e-05	-0.59(0.14)	0.84	0.00059	-0.30(0.09)	0.89	0.32	-0.15(0.16)	0.88	1.7e-05	-0.29(0.07)	0.89	0.066	-0.20(0.11)	0.89	0.1	-0.21(0.13)	0.26
MCH	rs9367125	CCND3 (intronic)	6	41987544	G/C	0.94	0.2	0.21(0.16)	0.91	0.0011	0.35(0.11)	0.91	0.0014	0.52(0.16)	0.94	0.023	0.21(0.09)	0.91	0.045	0.24(0.12)	0.93	0.021	0.38(0.16)	0.58
MCH	rs9389268	HBS1L / MYB (intergenic)	6	135419631	A/G	0.84	0.063	-0.20(0.11)	0.81	1.3e-05	-0.34(0.08)	0.79	0.42	-0.09(0.12)	0.85	0.00033	-0.22(0.06)	0.8	0.00022	-0.31(0.08)	0.83	0.9	0.01(0.11)	0.1
MCH	rs607203	CITED2 (intergenic)	6	139841653	T/C	0.04	0.21	0.24(0.19)	0.08	0.0091	0.31(0.12)	0.16	0.035	0.27(0.13)	0.04	6.7e-05	0.45(0.11)	0.09	0.028	0.27(0.12)	0.05	0.074	0.36(0.20)	0.87
MCH	esv2676630	HBA1 / HBA2 (intergenic)	16	223447	I/D#	0.98	1.1e-12	1.78(0.25)	0.97	1.5e-12	1.38(0.19)	0.92	2.6e-25	1.89(0.18)	0.99	2.5e-08	1.35(0.24)	0.96	3.5e-22	1.76(0.18)	0.98	6.4e-08	1.90(0.35)	0.28
MCH	rs855791	TMPRSS6 (coding, missense)	22	37462936	A/G	0.54	7.9e-09	-0.45(0.08)	0.4	5.4e-10	-0.40(0.06)	0.3	0.037	-0.21(0.10)	0.45	3.3e-14	-0.33(0.04)	0.41	1.4e-05	-0.31(0.07)	0.55	0.0001	-0.32(0.08)	0.45
MCH	rs146474788	CTAG2 / GAB3 (intergenic)	X	153893403	G/A	0.99	0.0007	-0.94(0.28)	0.97	3.9e-05	-0.66(0.16)	0.93	0.0017	-0.49(0.15)	1	0.059	-0.63(0.33)	0.97	0.024	-0.38(0.17)	0.99	0.3	-0.42(0.41)	0.57
MCHC	rs1349471	SMIM19 (intergenic)	8	42454011	C/T	0.47	0.003	-0.16(0.05)	0.37	4.7e-06	-0.19(0.04)	0.28	0.031	-0.13(0.06)	0.52	3.4e-05	-0.11(0.03)	0.35	0.71	0.02(0.04)	0.52	0.026	-0.13(0.06)	0.02
MCHC	rs334	HBB (coding, missense)	11	5248232	T/A	0.98	0.00049	-0.73(0.21)	0.98	0.0025	-0.56(0.19)	0.96	1.1e-09	-0.91(0.15)	1	0.043	-0.57(0.28)	0.98	0.00024	-0.63(0.17)	0.99	0.58	0.23(0.42)	0.16
MCHC	rs33930165	HBB (coding, missense)	11	5248233	C/T	1	0.91	-0.14(1.30)	1	8.4e-06	-1.81(0.41)	0.99	3.2e-10	-1.79(0.28)	1	0.0063	-1.54(0.56)	1	8e-07	-2.00(0.41)	1	0.0019	-2.57(0.83)	0.71
MCHC	esv2676630	HBA1 / HBA2 (intergenic)	16	223447	I/D	0.98	0.02	0.40(0.17)	0.97	0.00022	0.47(0.13)	0.92	2.5e-08	0.60(0.11)	0.99	3.1e-06	0.71(0.15)	0.96	3.6e-08	0.59(0.11)	0.98	0.11	0.40(0.25)	0.7
MCHC	rs551118	PIEZO1 (enhancer)	16	88856084	C/G	0.54	0.00043	0.20(0.06)	0.39	0.0016	0.13(0.04)	0.33	0.26	0.07(0.06)	0.57	1.3e-05	0.13(0.03)	0.41	6.2e-05	0.17(0.04)	0.49	0.14	0.09(0.06)	0.58
MCHC	rs9610638	KCTD17 (enhancer)	22	37445668	T/C	0.53	2.1e-05	-0.23(0.05)	0.38	9.7e-06	-0.19(0.04)	0.29	0.12	-0.09(0.06)	0.45	5.1e-06	-0.13(0.03)	0.42	0.032	-0.09(0.04)	0.54	0.0039	-0.17(0.06)	0.24
MCV	rs218265	KIT (intergenic)	4	55408999	T/C	0.56	0.086	-0.41(0.24)	0.8	0.012	-0.54(0.22)	0.78	0.09	-0.49(0.29)	0.58	4.8e-09	-0.70(0.12)	0.77	0.0054	-0.62(0.22)	0.6	0.33	-0.25(0.26)	0.63
MCV	rs4714548	CCND3 (intronic)	6	41983431	A/G	0.21	0.25	-0.32(0.28)	0.17	0.00015	-0.85(0.23)	0.24	0.088	-0.50(0.29)	0.14	0.00046	-0.57(0.16)	0.2	0.055	-0.45(0.23)	0.17	0.02	-0.74(0.32)	0.69
MCV	rs9389268	HBS1L / MYB (intergenic)	6	135419631	A/G	0.84	0.063	-0.57(0.31)	0.81	9.6e-05	-0.85(0.22)	0.79	0.59	-0.16(0.31)	0.85	0.0024	-0.50(0.16)	0.8	0.00031	-0.82(0.23)	0.83	0.27	-0.34(0.31)	0.38
MCV	rs607203	CITED2 (intergenic)	6	139841653	T/C	0.04	0.13	0.83(0.55)	0.08	0.03	0.72(0.33)	0.16	0.008	0.90(0.34)	0.04	0.00014	1.14(0.30)	0.09	0.0052	0.93(0.33)	0.05	0.017	1.36(0.57)	0.91
MCV	rs141848064	IDO2 (intergenic)	8	39876650	G/T	0.99	0.032	-2.09(0.98)	0.98	0.0043	-1.72(0.60)	0.93	0.0014	-1.59(0.50)	0.99	0.013	-1.71(0.69)	0.96	0.019	-1.07(0.45)	0.99	0.29	1.15(1.09)	0.21
MCV	rs334	HBB (coding, missense)	11	5248232	T/A	0.98	3.9e-06	4.04(0.87)	0.98	3.2e-06	3.69(0.79)	0.96	2.2e-05	2.92(0.69)	1	0.0029	3.50(1.17)	0.98	5.2e-06	3.59(0.79)	0.99	0.053	3.20(1.66)	0.94
MCV	esv2676630	HBA1 / HBA2 (intergenic)	16	223447	I/D#	0.98	9.3e-10	4.43(0.72)	0.97	1.4e-08	3.08(0.54)	0.92	7.4e-19	4.27(0.48)	0.99	6.7e-06	2.88(0.64)	0.96	4.4e-15	3.85(0.49)	0.98	2e-06	4.80(1.01)	0.25
MCV	rs855791	TMPRSS6 (coding, missense)	22	37462936	A/G	0.54	0.0014	-0.72(0.23)	0.4	7.5e-05	-0.71(0.18)	0.3	0.19	-0.34(0.26)	0.45	1.5e-07	-0.61(0.12)	0.41	5.4e-05	-0.77(0.19)	0.55	0.034	-0.51(0.24)	0.79
MCV	rs1050828	G6PD (coding, missense)	X	153764217	C/T	0.99	0.00024	-3.01(0.82)	0.97	8.5e-07	-2.24(0.46)	0.93	8.9e-06	-1.86(0.42)	1	0.17	-1.21(0.88)	0.97	0.001	-1.47(0.45)	0.99	0.012	-3.06(1.22)	0.44
RBC Count	rs218265	KIT (intergenic)	4	55408999	T/C	0.56	0.0075	0.04(0.01)	0.8	0.05	0.03(0.01)	0.78	0.034	0.04(0.02)	0.58	8.9e-05	0.03(0.01)	0.77	0.0042	0.04(0.01)	0.6	0.071	0.03(0.02)	0.95
RBC Count	rs34164109	HBS1L / MYB (intergenic)	6	135421176	C/T	0.85	0.0005	0.07(0.02)	0.83	1.1e-05	0.07(0.02)	0.83	0.14	0.03(0.02)	0.86	2.9e-05	0.04(0.01)	0.82	7.1e-06	0.07(0.02)	0.84	0.028	0.05(0.02)	0.45
RBC Count	rs2075672	TFR2 (intronic)	7	100240296	A/G	0.27	0.0067	0.04(0.02)	0.31	0.00096	0.04(0.01)	0.36	0.051	0.03(0.02)	0.28	0.0024	0.02(0.01)	0.32	0.12	0.02(0.01)	0.25	0.27	0.02(0.02)	0.7
RBC Count	esv2676630	HBA1 / HBA2 (intergenic)	16	223447	I/D#	0.98	0.00013	-0.17(0.05)	0.97	0.0002	-0.14(0.04)	0.92	4.5e-15	-0.26(0.03)	0.99	1e-05	-0.17(0.04)	0.96	5e-10	-0.20(0.03)	0.98	0.035	-0.14(0.07)	0.23
RBC Count	rs76539504	RBFOX3 (intronic)	17	77135447	T/G	0.96	0.35	0.03(0.04)	0.94	0.097	0.04(0.03)	0.9	0.00011	0.11(0.03)	0.98	0.82	-0.01(0.03)	0.93	4.2e-05	0.10(0.02)	0.98	0.34	0.05(0.05)	0.02
RBC Count	rs1050828	G6PD (coding, missense)	X	153764217	C/T	0.99	1.8e-05	0.22(0.05)	0.97	5.8e-07	0.16(0.03)	0.93	2.4e-05	0.12(0.03)	1	0.091	0.09(0.05)	0.97	0.00036	0.10(0.03)	0.99	0.0013	0.26(0.08)	0.18
RDW	rs6685034	N/A (intergenic)	1	193954300	A/C	0.98	0.11	-0.02(0.01)	0.97	0.05	-0.02(0.01)	0.93	0.035	-0.02(0.01)	0.99	0.33	-0.01(0.01)	0.96	3.4e-05	-0.03(0.01)	0.99	0.87	0.00(0.02)	0.55
RDW	rs4565255	SLC12A7 (intronic)	5	1109568	T/C	0.66	0.0067	0.01(0.00)	0.5	0.00012	0.01(0.00)	0.59	0.16	0.01(0.00)	0.65	0.00015	0.01(0.00)	0.54	0.14	0.00(0.00)	0.63	0.047	0.01(0.00)	0.77
RDW	rs17764730	SLC12A2 (enhancer)	5	127357526	C/T	0.85	0.034	0.01(0.00)	0.8	0.0002	0.01(0.00)	0.86	0.35	0.01(0.01)	0.87	4.5e-07	0.01(0.00)	0.82	0.0021	0.01(0.00)	0.86	0.57	0.00(0.00)	0.46
RDW	rs7147308	PSMB5 (intronic)	14	23497629	C/T	0.75	0.57	0.00(0.00)	0.61	0.00042	-0.01(0.00)	0.47	0.0014	-0.01(0.00)	0.81	0.0012	-0.01(0.00)	0.62	0.026	-0.01(0.00)	0.8	0.59	0.00(0.00)	0.1
RDW	rs111473449	MCTP2 (intergenic)	15	95330055	G/A	0.98	0.25	-0.01(0.01)	0.97	0.00036	-0.03(0.01)	0.91	1.8e-05	-0.03(0.01)	0.99	0.34	-0.01(0.01)	0.95	0.076	-0.01(0.01)	0.98	0.43	-0.01(0.01)	0.18
RDW	esv2676630	HBA1 / HBA2 (intergenic)	16	223447	I/D#	0.98	0.00016	-0.04(0.01)	0.97	0.001	-0.03(0.01)	0.92	1.8e-06	-0.04(0.01)	0.99	0.00028	-0.03(0.01)	0.96	5.5e-05	-0.03(0.01)	0.98	0.0078	-0.04(0.01)	0.87
RDW	rs855791	TMPRSS6 (coding, missense)	22	37462936	A/G	0.54	0.0009	0.01(0.00)	0.4	6e-05	0.01(0.00)	0.3	0.15	0.01(0.00)	0.45	0.00014	0.01(0.00)	0.41	0.12	0.00(0.00)	0.55	0.29	0.00(0.00)	0.44
RDW	rs1050828	G6PD (coding, missense)	X	153764217	C/T	0.99	0.041	0.02(0.01)	0.97	7.7e-10	0.04(0.01)	0.93	3.8e-11	0.04(0.01)	1	0.0047	0.04(0.01)	0.97	1.4e-06	0.03(0.01)	0.99	0.78	0.00(0.02)	0.26
