# Supplementary material for: Genome-wide association study of red blood cell traits in Hispanics/Latinos: The Hispanic Community Health Study/Study of Latinos
Source: PLoS Genet. 2017 Apr 28;13(4):e1006760. doi: 10.1371/journal.pgen.1006760 (PMC5428979; doi:10.1371/journal.pgen.1006760)
Supplement: S4 Table — A: Hematocrit; B: Hemoglobin; C: Red Blood Cell Count; D: Red Cell Distribution Width; E: Mean Corpuscular Hemoglobin; F: Mean Corpuscular Hemoglobin Concentration; G: Mean Corpuscular Volume. CAF = Effect Allele Frequency; N = number of study participants; NR = not reported; "—" = alternate allele not reported. Generalization was based on statistical significance (r ≤ 0.05) and directional consistency with the published variant in HCHS/SOL Hispanics/Latinos. (XLSX) [file pgen.1006760.s009.xlsx]

## Sheet: S4 HCT
S4a Table. Generalization of variants previously associated with hematocrit in European-, Asian-, and African-ancestry populations to HCHS/SOL Hispanic/Latinos.
rsID	Chr:Position (build 37-hg19)	Nearest gene(s)	Coded / Alt Allele	Discovery					HCHS/SOL				Generalization
				Ancestry	N	CAF	Beta (SE)	p-value	Transform?	CAF	Beta (SE)	p-value	r-value	Y / N	Reference
rs10168349	2: 46355051	PRKCE	C / --	European	24167	0.34	0.188 (0.024)	3.75e-15	none	0.29	-0.103 (0.05)	0.0298	0.0954	N	Ganesh, 2009
rs13008603	2: 46355848	PRKCE	A / C	African American	16496	0.16	-0.277 (0.047)	4.09e-09	none	0.0718685	-0.351 (0.083)	2.13464e-05	0.0018061	Y	Chen, 2013
rs10008637	4: 77414144	SHROOM3	C / T	European	3210	0.46	0.032 (0.004)	1.08e-14	none	0.363701	0.019 (0.011)	0.0781685	0.0781685	N	Iotchokova, 2016
rs1800562	6: 26093141	HFE	A / --	European	24167	0.04	0.307 (0.051)	2.04e-09	none	0.02	0.200 (0.16)	0.201	0.46	N	Ganesh, 2009
rs9483788	6: 135435501	HBS1L/MYB	C / --	European	24167	0.18	0.217 (0.027)	2.81e-15	none	0.17	-0.152 (0.06)	0.00665	0.0355	Y	Ganesh, 2009
rs7385804	7: 100235970	TFR2	C / --	European	24167	0.38	-0.151 (0.024)	4.45e-10	none	0.3	0.177 (0.05)	0.000104	0.000832	Y	Ganesh, 2009
rs10224002	7: 151415041	PRKAG2	G / --	European	24167	0.26	0.196 (0.025)	6.05e-15	none	0.26	-0.094 (0.05)	0.0666	0.178	N	Ganesh, 2009
rs495828	9: 136154867	ABO	T / G	Japanese	14395	0.28	-0.081 (0.013)	6.06e-10	in SD	0.164512	-0.038 (0.017)	0.0304644	0.0304644	Y	Kamatani, 2010
rs16926246	10: 71093392	HK1	T / --	European	24167	0.11	0.332 (0.045)	9.64e-14	none	0.11	0.168 (0.07)	0.0165	0.0658	N	Ganesh, 2009
rs2213169	11: 5303063	HBE1 / HBG2	T / C	African American	7943	0.14	-0.447 (0.068)	4.94e-11	none	0.0229563	-0.128 (0.143)	0.372757	0.372757	N	Li, 2012
rs11065987	12: 112072424	BRAP	G / --	European	24167	0.34	-0.171 (0.024)	1.36e-12	none	0.25	0.037 (0.05)	0.478	0.956	N	Ganesh, 2009
rs2413450	22: 37470224	TMPRSS6	T / --	European	24167	0.38	-0.174 (0.024)	1.85e-13	none	0.46	-0.204 (0.04)	2.26e-06	3.62e-05	Y	Ganesh, 2009
rs762516	X: 153764663	G6PD	T / C	African American	16496	0.15	-0.452 (0.055)	2.17e-16	none	0.0261636	-0.176 (0.116)	0.130019	0.130019	N	Chen, 2013
5/13 = 38% unique associations generalized

## Sheet: S4 HGB
S4b Table. Generalization of variants previously associated with hemoglobin in European-, Asian-, and African-ancestry populations to HCHS/SOL Hispanic/Latinos.
rsID	Chr:Position (build 37-hg19)	Nearest gene(s)	Coded / Alt Allele	Discovery					HCHS/SOL				Generalization
				Ancestry	N	CAF	Beta (SE)	p-value	Transform?	CAF	Beta (SE)	p-value	r-value	Y / N	Reference
rs10495928	2: 46353166	PRKCE	G / --	European	24167	0.34	0.063 (0.009)	7.05e-13	none	0.29	-0.033 (0.02)	0.0551	0.154	N	Ganesh, 2009
rs1799945	6: 26091179	HFE	C / G	European	4717	NR	NR	4.34e-08	none	0.88	-0.125 (0.02)	8.2e-08	0.0013	Y	Chambers, 2009
rs1800562	6: 26093141	HFE	A / --	European	24167	0.04	0.162 (0.018)	5.74e-19	none	0.02	0.11 (0.06)	0.0542	0.154	N	Ganesh, 2009
rs198851	6: 26104632	HFE	T / G	European	4717	NR	NR	3.5e-08	none	0.12	0.124 (0.02)	1.16e-07	0.0012	Y	Chambers, 2009
rs198846	6: 26107463	HFE	A / G	European	4717	NR	NR	1.19e-08	none	0.14	0.099 (0.02)	5.15e-06	0.000655	Y	Chambers, 2009
rs198833	6: 26114508	HFE	G / A	European	4717	NR	NR	1.36e-08	none	0.14	0.1 (0.02)	3.96e-06	0.000655	Y	Chambers, 2009
rs129128	6: 26125342	HFE	C / T	European	4717	NR	NR	3.34e-08	none	0.11	0.123 (0.02)	3.22e-07	0.0012	Y	Chambers, 2009
rs2097775	6: 30354303	RPP21 / TRIM39	A / T	European	61058	0.15	0.055 (0.008)	1.3e-10	none	0.112982	0.032 (0.024)	0.177583	0.279059	N	van der Harst, 2011
rs9369427	6: 43811430	VEGFA	A / C	European	60855	0.68	0.042 (0.006)	5.6e-12	none	0.749472	0.019 (0.018)	0.28752	0.351413	N	van der Harst, 2011
rs9399137	6: 135419018	HBS1L/MYB	C / T	European	48666	NR	-0.035 (0.006)	2.53e-08	none	0.145097	-0.055 (0.021)	0.00985235	0.0197047	Y	Gieger, 2011
rs10480300	7: 151406005	PRKAG2	C / T	European	49771	0.72	0.052 (0.007)	7.8e-15	none	0.810342	0.050 (0.020)	0.0104838	0.0576607	N	van der Harst, 2011
rs10224002	7: 151415041	PRKAG2	G / --	European	24167	0.26	0.071 (0.009)	3.03e-15	none	0.23	-0.041 (0.02)	0.0255	0.119	N	Ganesh, 2009
rs495828	9: 136154867	ABO	T / G	Japanese	14402	0.28	-0.089 (0.013)	1.18e-11	in SD	0.164512	-0.055 (0.017)	0.00148778	0.00148778	Y	Kamatani, 2010
rs16926246	10: 71093392	HK1	T / --	European	24167	0.11	0.110 (0.016)	2.12e-11	none	0.11	0.078 (0.03)	0.0017	0.0119	Y	Ganesh, 2009
rs10159477	10: 71099888	HK1	A / G	European	45553	0.16	0.087 (0.01)	4.4e-20	none	0.111022	0.067 (0.024)	0.00524483	0.0576607	N	van der Harst, 2011
rs11042125	11: 8938049	AKIP1	A / T	European; South Asian	95803	0.6	0.032 (0.006)	1.5e-09	none	0.602484	0.036 (0.016)	0.0219863	0.0604623	N	van der Harst, 2011
rs7125949	11: 73009084	P2RY6	A / G	European; South Asian	49153	0.11	0.053 (0.007)	2.1e-09	none	0.162694	-0.023 (0.022)	0.289641	1	N	van der Harst, 2011
*rs3184504	12: 111884608	SH2B3	T / C	European; South Asian	48666	NR	0.051 (0.006)	2.42e-19	none	0.268837	0.002 (0.018)	0.897756	0.897756	N	Gieger, 2011
*rs3184504	12: 111884608	SH2B3	T / C	European	56784	0.48	0.051 (0.006)	4.3e-19	none	0.268837	0.002 (0.018)	0.897756	0.987532	N	van der Harst, 2011
rs11065987	12: 112072424	BRAP	A / --	European	24167	0.33	0.059 (0.009)	1.16e-11	none	0.25	-0.01 (0.02)	0.584	1	N	Ganesh, 2009
rs1532085	15: 58683366	LIPC	G / A	European; South Asian	81428	0.59	0.034 (0.006)	6.7e-11	none	0.602344	0.022 (0.015)	0.154673	0.279059	N	van der Harst, 2011
rs11072566	15: 76293971	PPCDC	A / G	European	60792	0.48	0.028 (0.006)	3e-10	none	0.529145	0.027 (0.015)	0.0714346	0.157156	N	van der Harst, 2011
rs7203560	16: 184390	NPRL3	G / T	African American	7943	0.061	-0.199 (0.036)	2.23e-08	none	0.00844958	-0.191 (0.084)	0.0221471	0.0221471	Y	Li, 2012
rs13335629	16: 310380	ITFG3 / FAM234A	A / G	African American	16485	0.12	-0.190 (0.019)	2.63e-23	none	0.0141045	-0.283 (0.065)	1.16589e-05	2.33179e-05	Y	Chen, 2013
rs4969184	17: 76393413	PGS1	G / A	European	60892	0.53	0.031 (0.006)	7e-09	none	0.477917	0.016 (0.015)	0.279686	0.351413	N	van der Harst, 2011
rs2159213	19: 2136102	AP3D1	C / T	European	60826	0.5	0.032 (0.006)	1.9e-09	none	0.465703	0.036 (0.015)	0.0159605	0.058522	N	van der Harst, 2011
rs6013509	20: 51318351	LINC01524	A / --	European	24167	0.18	-0.065 (0.010)	1.05e-10	none	0.75	0.015 (0.02)	0.379	0.885	N	Ganesh, 2009
rs5750373	22: 37425031	TMPRSS6	G / A	European	4717	NR	NR	3.5e-08	none	0.58	-0.054 (0.03)	0.000555	0.00222	Y	Chambers, 2009
*rs855791	22: 37462936	TMPRSS6	A / G	European	4717	NR	NR	1.59e-13	none	0.44	-0.15 (0.02)	5.98e-23	1.58e-08	Y	Chambers, 2009
*rs855791	22: 37462936	TMPRSS6	A / --	European	24167	0.39	-0.092 (0.009)	3.25e-25	none	0.44	-0.15 (0.02)	5.98e-23	8.37e-22	Y	Ganesh, 2009
*rs855791	22: 37462936	TMPRSS6	A / NA	Japanese	14402	0.6	-0.100 (0.016)	4.82e-10	in SD	0.43893	-0.130 (0.013)	5.97514e-23	2.69935e-05	Y	Kamatani, 2010
*rs855791	22: 37462936	TMPRSS6	T / C	European American; African American	6,234; 7,943	NR	-0.090 (0.016)	2.64e-08	none	0.43893	-0.152 (0.015)	5.97514e-23	0.00286755	Y	Li, 2012
rs5756504	22: 37467270	TMPRSS6	T / C	Japanese	14402	0.45	0.076 (0.012)	1.64e-10	in SD	0.322948	0.067 (0.014)	2.36893e-06	1.83687e-05	Y	Kamatani, 2010
rs5756506	22: 37467392	TMPRSS6	C / G	European	4627	NR	0.067 (0.012)	3.4e-08	none	0.343065	0.085 (0.016)	2.38729e-07	0.0147719	Y	Soranzo, 2009
rs4820268	22: 37469591	TMPRSS6	G / A	European	4717	NR	NR	1.98e-13	none	0.47	-0.122 (0.02)	1.11e-15	1.58e-08	Y	Chambers, 2009
rs2413450	22: 37470224	TMPRSS6	T / C	European	4717	NR	NR	1.96e-13	none	0.46	-0.127 (0.02)	1.21e-16	1.58e-08	Y	Chambers, 2009
rs228907	22: 37497593	TMPRSS6	G / A	European	4717	NR	NR	2.45e-10	none	0.7	0.037 (0.02)	0.0256	0.0922	N	Chambers, 2009
rs228918	22: 37506680	TMPRSS6	T / C	European	4717	NR	NR	4.37e-10	none	0.67	0.007 (0.02)	0.679	1	N	Chambers, 2009
rs228919	22: 37506713	TMPRSS6	G / T	European	4717	NR	NR	4.39e-10	none	0.67	0.005 (0.02)	0.739	1	N	Chambers, 2009
rs228921	22: 37506876	TMPRSS6	A / G	European	4717	NR	NR	1.89e-10	none	0.67	0.007 (0.02)	0.675	1	N	Chambers, 2009
rs5756520	22: 37508507	TMPRSS6	G / A	European	4717	NR	NR	2.72e-10	none	0.66	0.007 (0.02)	0.674	1	N	Chambers, 2009
rs11914132	22: 37509087	TMPRSS6	C / T	European	4717	NR	NR	3.54e-08	none	0.77	0.014 (0.02)	0.434	1	N	Chambers, 2009
rs11089823	22: 37509179	TMPRSS6	T / C	European	4717	NR	NR	2.41e-08	none	0.76	0.014 (0.02)	0.44	1	N	Chambers, 2009
rs11089824	22: 37509186	TMPRSS6	A / C	European	4717	NR	NR	2.41e-08	none	0.76	0.014 (0.02)	0.44	1	N	Chambers, 2009
rs763668	22: 37511076	TMPRSS6	C / G	European	4717	NR	NR	2.02e-08	none	0.76	0.014 (0.02)	0.433	1	N	Chambers, 2009
rs762516	X: 153764663	G6PD	T / C	African American	16485	0.15	-0.161 (0.019)	3.73e-18	none	0.0261636	-0.092 (0.041)	0.02652	0.02652	Y	Chen, 2013
17/42 = 40% unique associations generalized

## Sheet: S4 RBC Count
S4c Table. Generalization of variants previously associated with red blood cell count in European-, Asian-, and African-ancestry populations to HCHS/SOL Hispanic/Latinos.
rsID	Chr:Position (build 37-hg19)	Nearest gene(s)	Coded / Alt Allele	Discovery					HCHS/SOL				Generalization
				Ancestry	N	CAF	Beta (SE)	p-value	Transform?	CAF	Beta (SE)	p-value	r-value	Y / N	Reference
rs7529925	1: 199007208	MIR181A1	C / T	European	86337	0.28	0.014 (0.002)	8.3e-09	none	0.253617	0.014 (0.002)	0.000261929	0.00183269	Y	van der Harst, 2011
*rs3811444	1: 248039450	TRIM58	T / C	European; South Asian	48666	NR	0.018 (0.003)	3.04e-09	none	0.280915	0.013 (0.005)	0.0141183	0.0211774	Y	Gieger, 2011
*rs3811444	1: 248039450	TRIM58	T / C	European	34323	0.35	0.018 (0.003)	4.5e-10	none	0.280915	0.018 (0.003)	0.0141183	0.0298345	Y	van der Harst, 2011
rs10495928	2: 46353166	PRKCE	G / A	Japanese	14392	0.17	-0.087 (0.016)	3.81e-08	in SD	0.285114	-0.014 (0.015)	0.334263	0.334263	N	Kamatani, 2010
rs218237	4: 55394172	KIT / PDGFRA / FIP1L1	T / C	Japanese	14392	0.27	-0.111 (0.013)	1.92e-17	in SD	0.244921	-0.069 (0.015)	4.79703e-06	1.91881e-05	Y	Kamatani, 2010
rs218238	4: 55395024	KIT	A / T	European	53374	0.78	0.033 (0.003)	2.8e-39	none	0.61564	0.033 (0.003)	0.00708609	0.0236203	Y	van der Harst, 2011
rs2736100	5: 1286516	TERT	G / T	Japanese	14392	0.4	0.067 (0.012)	3.01e-08	in SD	0.418213	0.016 (0.013)	0.228419	0.26105	N	Kamatani, 2010
rs11966072	6: 109634828	CCDC162P	G / A	Japanese	14392	0.1	-0.114 (0.020)	6.92e-09	in SD	0.190769	-0.048 (0.017)	0.00359477	0.00575164	Y	Kamatani, 2010
rs9399137	6: 135419018	HBS1L / MYB	C / T	European; South Asian	48666	NR	-0.047 (0.002)	1.82e-82	none	0.145097	-0.055 (0.007)	2.46028e-16	7.38084e-16	Y	Gieger, 2011
rs4895441	6: 135426573	HBS1L / MYB	G / NA	European	3012	0.27	-0.081 (0.011)	2.46e-13	none	0.182811	-0.047 (0.006)	2.41939e-14	1.39485e-08	Y	Kullo, 2010
rs9376092	6: 135427144	HBS1L / MYB	A / NA	European	3012	0.27	-0.081 (0.011)	2.85e-13	none	0.208887	-0.041 (0.006)	1.09743e-12	1.39485e-08	Y	Kullo, 2010
rs9402686	6: 135427817	HBS1L / MYB	A / G	European	4627	NR	-0.012 (0.001)	1.6e-29	none	0.17901	-0.010 (0.001)	9.07662e-14	3.63065e-13	Y	Soranzo, 2009
rs9494145	6: 135432552	HBS1L / MYB	C / NA	European	3012	0.24	-0.080 (0.012)	7.18e-12	none	0.160814	-0.038 (0.006)	2.85808e-09	2.3427e-07	Y	Kullo, 2010
*rs9483788	6: 135435501	HBS1L / MYB	G / --	European	24167	0.23	0.014 (0.001)	1.15e-47	sqrt	0.17	-0.008 (0.001)	1.17e-08	4.68e-08	Y	Ganesh, 2009
*rs9483788	6: 135435501	HBS1L / MYB	T / NA	Japanese	14392	0.65	0.051 (0.005)	6.19e-21	in SD	0.830145	0.097 (0.017)	1.65885e-08	1.32708e-07	Y	Kamatani, 2010
rs6569992	6: 135452152	HBS1L / MYB	A / NA	European	3012	0.2	-0.073 (0.012)	5.57e-09	none	0.165853	-0.026 (0.006)	3.35357e-05	0.000136341	Y	Kullo, 2010
rs9272219	6: 32602269	HLA-DQA1	G / T	European	49302	0.72	0.015 (0.002)	4.3e-10	none	0.673924	0.015 (0.002)	0.33439	0.417987	N	van der Harst, 2011
rs3218097	6: 41905275	CCND3	T / C	Japanese	14392	0.19	0.097 (0.015)	1.09e-10	in SD	0.146657	0.056 (0.018)	0.00222904	0.00445807	Y	Kamatani, 2010
rs11970772	6: 41925290	CCND3	A / T	European	4627	NR	-0.006 (0.001)	5e-08	none	0.335066	-0.004 (0.001)	0.000917202	0.00533124	Y	Soranzo, 2009
rs7385804	7: 100235970	TFR2 / MOSPD3	C / A	European	4627	NR	0.006 (0.001)	4.9e-10	none	0.295993	0.006 (0.001)	3.69088e-08	6.89362e-05	Y	Soranzo, 2009
rs2075672	7: 100240296	PRKAG2	A / G	European	41805	0.39	0.022 (0.003)	1.9e-20	none	0.298832	0.022 (0.003)	1.37669e-08	1.37669e-07	Y	van der Harst, 2011
rs2075671	7: 100345106	TFR2	A / --	European	24167	0.23	0.007 (0.001)	1.12e-09	sqrt	0.84	0.006 (0.001)	5.69e-05	0.000114	Y	Ganesh, 2009
rs579459	9: 136154168	ABO	T / C	European	53362	0.8	0.021 (0.003)	9.3e-18	none	0.835386	0.021 (0.003)	0.122543	0.175061	N	van der Harst, 2011
rs495828	9: 136154867	ABO	T / G	Japanese	14392	0.28	-0.091 (0.013)	3.33e-12	in SD	0.164512	-0.028 (0.018)	0.114383	0.152511	N	Kamatani, 2010
rs3184504	12: 111884608	SH2B3	T / C	European; South Asian	48666	NR	0.016 (0.002)	2.96e-13	none	0.268837	0.009 (0.006)	0.107214	0.107214	N	Gieger, 2011
rs11611647	12: 4333919	CCND2	C / T	Japanese	14392	0.37	-0.071 (0.012)	6.44e-09	in SD	0.230603	-0.063 (0.015)	3.56383e-05	0.000240542	Y	Kamatani, 2010
rs11104870	12: 88829294	KITLG	C / T	European	86405	0.3	0.013 (0.002)	6.2e-11	none	0.330107	0.013 (0.002)	0.0802813	0.133802	N	van der Harst, 2011
rs7203560	16: 184390	NPRL3	G / T	African American	7943	0.061	0.145 (0.015)	2.01e-23	none	0.00844958	0.111 (0.026)	2.32962e-05	3.49443e-05	Y	Li, 2012
rs1211375	16: 240280	LUC7L	A / C	African American	7943	NR	0.042 (0.006)	7.11e-14	none	0.325881	0.015 (0.005)	0.00243712	0.00243712	Y	Li, 2012
rs13335629	16: 310380	ITFG3 / FAM234A	A / G	African American	4818	0.12	0.170 (0.017)	7.48e-24	none	0.0141045	0.149 (0.020)	2.16707e-13	2.16707e-13	Y	Chen, 2013
rs2271294	16: 67902326	NUTF2	T / A	European; South Asian	86678	0.15	0.017 (0.003)	1.1e-09	none	0.269067	0.017 (0.003)	0.0149172	0.0298345	Y	van der Harst, 2011
rs8182252	17: 37727950	NEUROD2	C / T	European	82891	0.18	0.016 (0.003)	5.9e-09	none	0.298586	0.016 (0.003)	0.377376	0.419306	N	van der Harst, 2011
rs12150672	17: 43826637	CRHR1	A / G	European	53489	0.23	0.017 (0.003)	4.7e-12	none	0.153565	0.017 (0.003)	0.974024	0.974024	N	van der Harst, 2011
*rs1050828	X: 153764217	G6PD	T / C	African American	4818	0.11	-0.142 (0.016)	4e-19	none	0.0197915	-0.131 (0.015)	1.40706e-19	1.76e-13	Y	Chen, 2013
*rs1050828	X: 153764217	G6PD	A / G	African American	1904	0.12	-0.200 (0.030)	4e-13	none	0.0197915	-0.131 (0.015)	1.40706e-19	7.26363e-08	Y	Ding, 2013
rs5987027	X: 154014107	G6PD	T / C	African American	7943	0.25	-0.074 (0.011)	1.2e-11	none	0.0406406	-0.068 (0.010)	3.21745e-11	1.296e-06	Y	Li, 2012
24/33 = 73% unique associations generalized

## Sheet: S4 RDW
S4d Table. Generalization of variants previously associated with red cell distribution width in European-, Asian-, and African-ancestry populations to HCHS/SOL Hispanic/Latinos.
rsID	Chr:Position (build 37-hg19)	Nearest gene(s)	Coded / Alt Allele	Discovery					HCHS/SOL				Generalization
				Ancestry	N	CAF	Beta (SE)	p-value	Transform?	CAF	Beta (SE)	p-value	r-value	Y / N	Reference
rs1050828	X: 153764217	G6PD	T / C	African American	3811	0.12	-0.033 (0.005)	1.7e-11	none	0.02	-0.037 (0.003)	3.7e-29	7.48e-06	Y	Chen, 2013
1/1 = 100% unique associations generalized

## Sheet: S4 MCH
S4e Table. Generalization of variants previously associated with mean corpuscular hemoglobin in European-, Asian-, and African-ancestry populations to HCHS/SOL Hispanic/Latinos.
rsID	Chr:Position (build 37-hg19)	Nearest gene(s)	Coded / Alt Allele	Discovery					HCHS/SOL				Generalization
				Ancestry	N	CAF	Beta (SE)	p-value	Transform?	CAF	Beta (SE)	p-value	r-value	Y / N	Reference
rs12127588	1: 198595506	PTPRC	A / G	Japanese	14362	0.21	0.090 (0.015)	6.76e-10	in SD	0.102144	0.092 (0.022)	2.7703e-05	7.27203e-05	Y	Kamatani, 2010
rs9660992	1: 205249450	TMCC2	G / A	European	51249	0.42	0.007 (0.004)	7.1e-10	none	0.311549	0.076 (0.030)	0.0110198	0.0267625	Y	van der Harst, 2011
rs3916164	1: 40069939	HEYL	G / A	European; South Asian	91874	0.71	0.008 (0.004)	3.1e-10	none	0.812891	0.001 (0.035)	0.969075	1	N	van der Harst, 2011
rs11915082	3: 195809139	TFRC	A / --	European	24167	0.43	0.004 (<0.001)	7.73e-13	Log	0.3	0.001 (<0.001)	0.017	0.153	N	Ganesh, 2009
rs11717368	3: 195834357	TFRC	C / G	European	51664	0.52	0.008 (0.004)	6.6e-19	none	0.639967	0.125 (0.028)	1.15468e-05	9.81474e-05	Y	van der Harst, 2011
rs4916483	3: 195907653	ZDHHC19	C / T	Japanese	14362	0.44	-0.078 (0.012)	4.46e-11	in SD	0.207927	-0.056 (0.017)	0.000642715	0.0008998	Y	Kamatani, 2010
rs9310736	3: 24350811	THRB	A / G	Japanese	14362	0.26	-0.084 (0.013)	3.52e-10	in SD	0.255719	-0.059 (0.015)	0.000117645	0.000224596	Y	Kamatani, 2010
rs218237	4: 55394172	KIT	T / C	Japanese	14362	0.27	0.136 (0.013)	2.8e-25	in SD	0.244921	0.092 (0.015)	2.21348e-09	7.74719e-09	Y	Kamatani, 2010
rs6914805	6: 16281187	GMPR	C / T	European	47195	0.75	0.012 (0.004)	1.2e-19	none	0.639618	0.100 (0.029)	0.000521654	0.00221703	Y	van der Harst, 2011
rs17342717	6: 25821770	HFE	T / NA	European	3012	0.1	0.377 (0.069)	4.66e-08	none	0.037474	0.115 (0.071)	0.102565	0.113961	N	Kullo, 2010
rs1408272	6: 25842951	HFE	G / --	European	24167	0.03	-0.015 (0.001)	3.87e-39	log	0.02	0.002 (0.002)	0.29	1	N	Ganesh, 2009
*rs1800562	6: 26093141	HFE	A / NA	European	3012	0.06	0.494 (0.083)	2.76e-09	none	0.0183971	0.328 (0.100)	0.00101582	0.00145117	Y	Kullo, 2010
*rs1800562	6: 26093141	HFE	A / G	European American; African American	6,234; 7,943	NR	0.356 (0.062)	7.05e-09	none	0.0183971	0.328 (0.100)	0.00101582	0.00101582	Y	Li, 2012
rs13219787	6: 27861670	HIST1H2AM	A / G	European; South Asian	85967	0.09	0.023 (0.007)	5.9e-17	none	0.0236762	0.118 (0.089)	0.181553	0.220457	N	van der Harst, 2011
rs3218097	6: 41905275	CCND3	A / G	Japanese	14362	0.19	-0.139 (0.015)	1.8e-20	in SD	0.146657	-0.066 (0.019)	0.000381487	0.000616249	Y	Kamatani, 2010
*rs9349205	6: 41925159	CCND3	G / --	European	24167	0.2	-0.005 (<0.001)	8.2e-20	log	0.13	-0.0002 (0.0008)	0.839	1	N	Ganesh, 2009
*rs9349205	6: 41925159	CCND3	A / NA	Japanese	14362	0.16	-0.268 (0.028)	2.07e-21	in SD	0.131859	-0.078 (0.019)	5.64391e-05	0.000118522	Y	Kamatani, 2010
rs9386791	6: 109608497	CCDC162P	C / T	African American	12152	0.42	-0.229 (0.040)	1.2e-08	none	0.573788	-0.061 (0.027)	0.0256692	0.0513383	N	Chen, 2013
rs1008084	6: 109626965	CCDC162P	G / A	European	51455	0.56	-0.01 (0.003)	6.4e-26	none	0.701204	-0.144 (0.030)	1.89939e-06	3.22896e-05	Y	van der Harst, 2011
rs11966072	6: 109634828	CCDC162P	G / A	Japanese	14362	0.1	0.111 (0.020)	1.49e-08	in SD	0.190769	0.035 (0.017)	0.037031	0.0432028	Y	Kamatani, 2010
*rs7776054	6: 135418916	HBS1L/MYB	G / --	European	24167	0.22	-0.01 (<0.001)	7.36e-69	log	0.17	-0.001 (<0.001)	0.0945	0.567	N	Ganesh, 2009
*rs7776054	6: 135418916	HBS1L/MYB	A / NA	Japanese	14362	0.64	-0.398 (0.023)	2.38e-66	in SD	0.825373	-0.104 (0.017)	1.34019e-09	5.6288e-09	Y	Kamatani, 2010
rs9399137	6: 135419018	HBS1L/MYB	T / C	European American; African American	6,234; 7,943	NR	-0.252 (0.032)	3.66e-15	none	0.854903	-0.228 (0.038)	2.33225e-09	4.08144e-09	Y	Li, 2012
rs4895441	6: 135426573	HBS1L/MYB	G / NA	European	3012	0.27	0.343 (0.045)	3.12e-14	none	0.182811	0.178 (0.035)	3.11662e-07	7.79155e-07	Y	Kullo, 2010
rs9376092	6: 135427144	HBS1L/MYB	A / NA	European	3012	0.27	0.340 (0.045)	4.94e-14	none	0.208887	0.177 (0.033)	9.70645e-08	4.85322e-07	Y	Kullo, 2010
rs9494145	6: 135432552	HBS1L/MYB	C / NA	European	3012	0.24	0.380 (0.047)	1.36e-15	none	0.160814	0.135 (0.037)	0.000220818	0.000441637	Y	Kullo, 2010
rs6569992	6: 135452152	HBS1L/MYB	A / NA	European	3012	0.2	0.333 (0.051)	7.05e-11	none	0.165853	0.070 (0.036)	0.0528799	0.0660999	N	Kullo, 2010
rs17064262	6: 135465474	HBS1L/MYB	C / NA	European	3012	0.19	0.295 (0.052)	1.42e-08	none	0.169413	0.051 (0.036)	0.156008	0.156008	N	Kullo, 2010
rs632057	6: 139834012	CITED2	G / T	Japanese	14362	0.25	-0.081 (0.013)	1.42e-09	in SD	0.577788	-0.072 (0.014)	9.17207e-08	2.2721e-05	Y	Kamatani, 2010
rs668459	6: 139835689	CITED2	T / C	European American; African American	6,234; 7,943	NR	-0.139 (0.024)	9.01e-09	none	0.542273	-0.149 (0.028)	8.24049e-08	0.000162233	Y	Li, 2012
*rs628751	6: 139838419	CITED2	C / --	European	24167	0.49	-0.004 (<0.001)	1.26e-17	log	0.46	0.0002 (0.0005)	0.728	1	N	Ganesh, 2009
*rs628751	6: 139838419	CITED2	A / NA	Japanese	14362	0.27	-0.152 (0.026)	6.16e-09	in SD	0.461206	-0.066 (0.013)	1.02822e-06	7.66695e-05	Y	Kamatani, 2010
rs736661	6: 164482836	QKI	A / G	European	51397	0.62	0.007 (0.004)	1.6e-11	none	0.481008	-0.008 (0.027)	0.765805	1	N	van der Harst, 2011
rs2236496	9: 4844265	RCL1	C / T	Japanese	14362	0.47	-0.077 (0.012)	5.69e-11	in SD	0.180077	-0.055 (0.017)	0.0013946	0.00183041	Y	Kamatani, 2010
*rs10758658	9: 4856877	RCL1	A / --	European	24167	0.19	-0.005 (<0.001)	2.17e-14	log	0.16	0.0002 (0.0007)	0.797	1	N	Ganesh, 2009
*rs10758658	9: 4856877	RCL1	A / NA	Japanese	14362	0.46	-0.144 (0.022)	7.13e-11	in SD	0.157575	-0.066 (0.018)	0.000293114	0.000512949	Y	Kamatani, 2010
rs11190134	10: 101282200	NKX2-3	G / A	European	51412	0.6	-0.011 (0.004)	1.3e-10	none	0.580627	-0.054 (0.028)	0.0548525	0.0777077	N	van der Harst, 2011
rs2279434	10: 45955064	MARCH8	T / C	Japanese	14362	0.12	0.128 (0.018)	3.82e-12	in SD	0.0506759	0.057 (0.029)	0.0530531	0.0586376	N	Kamatani, 2010
rs7085433	10: 51593354	TIMM23	A / G	Japanese	14362	0.15	0.102 (0.016)	6.42e-10	in SD	0.0838733	0.004 (0.024)	0.867621	0.867621	N	Kamatani, 2010
rs10849023	12: 4332478	CCND2	C / T	European	42647	0.79	-0.008 (0.005)	7.5e-12	none	0.771557	-0.067 (0.032)	0.0368425	0.0633315	N	van der Harst, 2011
rs9559892	13: 89368664	LINC00560	A / C	African American	12152	0.25	-0.259 (0.044)	5.46e-09	none	0.0713009	-0.012 (0.054)	0.820312	0.820312	N	Chen, 2013
rs17616316	14: 103822762	EIF5	G / C	European; South Asian	90431	0.07	0.014 (0.009)	8.2e-11	none	0.0860425	0.095 (0.048)	0.0470562	0.0727232	N	van der Harst, 2011
rs7155454	14: 65502239	FTNB / MAX	A / G	European	51228	0.51	0.002 (0.004)	1.8e-12	none	0.607454	0.074 (0.028)	0.00872711	0.0247268	Y	van der Harst, 2011
rs6494537	15: 66051345	DENND4A	C / T	Japanese	14362	0.27	0.078 (0.013)	2.88e-09	in SD	0.508359	0.046 (0.013)	0.000470045	0.000705068	Y	Kamatani, 2010
rs11248850	16: 163598	NPRL3	G / C	European	51345	0.5	0.007 (0.004)	6.3e-23	none	0.679045	-0.024 (0.029)	0.413273	1	N	van der Harst, 2011
rs117747069	16: 170076	NPRL3	C / G	European	3210	0.037	-0.172 (0.024)	4.2e-13	none	0.013985	-0.033 (0.015)	0.0245485	0.0245485	Y	Iotchokova, 2016
rs7203560	16: 184390	NPRL3	G / T	European American; African American	6,234; 7,943	0.061	-1.255 (0.075)	5.18e-62	none	0.00844958	-1.023 (0.150)	7.88183e-12	2.75864e-11	Y	Li, 2012
rs2858942	16: 225653	HBM/HBA2	A / C	Japanese	14362	0.46	-0.069 (0.012)	2.83e-09	in SD	0.258973	-0.019 (0.015)	0.199539	0.209516	N	Kamatani, 2010
rs1211375	16: 240280	LUC7L	A / C	European American; African American	6,234; 7,943	NR	-0.212 (0.025)	3.05e-17	none	0.325881	-0.146 (0.029)	5.12482e-07	7.17475e-07	Y	Li, 2012
rs13339636	16: 298588	FAM234A	G / A	African American	12152	0.132	-0.685 (0.056)	1.87e-34	none	0.0164374	-1.184 (0.103)	1.49608e-30	8.228e-29	Y	Chen, 2013
rs1122794	16: 309155	FAM234A	A / --	European	24167	0.22	-0.005 (<0.001)	2.68e-10	log	0.22	0.0005 (0.0006)	0.443	1	N	Ganesh, 2009
rs9924561	16: 314780	FAM234A	T / G	African American	1904	0.1	-1.560 (0.120)	8e-36	none	0.0121663	-1.719 (0.126)	4.03567e-42	1.45273e-30	Y	Ding, 2013
rs7192051	16: 4542117	HMOX2	G / T	African American	12152	0.36	-0.240 (0.041)	5.7e-09	none	0.14144	-0.046 (0.040)	0.247721	0.330295	N	Chen, 2013
rs888424	17: 19985427	SPECC1	A / G	European	51274	0.43	0.006 (0.004)	5.4e-20	none	0.387213	0.088 (0.028)	0.00192811	0.00655558	Y	van der Harst, 2011
rs2070265	17: 27075423	TRAF4	T / C	European	51503	0.2	0.013 (0.004)	5.1e-14	none	0.200976	0.063 (0.034)	0.0634738	0.0830041	N	van der Harst, 2011
rs4890633	18: 43833278	C18orf25	G / A	European	51375	0.27	0.005 (0.004)	1.9e-23	none	0.356675	0.060 (0.029)	0.0372538	0.0633315	N	van der Harst, 2011
rs11085824	19: 13001547	GCDH / KLF1 / DNASE2	G / --	European	24167	0.37	-0.004 (<0.001)	1.42e-11	log	0.39	0.0006 (0.0005)	0.25	1	N	Ganesh, 2009
rs741702	19: 13024250	CALR / FARSA / SYCE2	A / C	European	45178	0.35	0.006 (0.004)	8.2e-20	none	0.425856	0.105 (0.028)	0.000141907	0.000804139	Y	van der Harst, 2011
rs5749446	22: 32880585	FBXO7	T / C	European	51609	0.62	0.007 (0.004)	3.3e-13	none	0.49431	0.062 (0.028)	0.0258338	0.0548969	N	van der Harst, 2011
*rs855791	22: 37462936	TMPRSS6	G / A	Japanese	14362	0.44	0.122 (0.012)	4.84e-25	in SD	0.56107	0.164 (0.013)	1.01823e-34	2.7104e-20	Y	Kamatani, 2010
*rs855791	22: 37462936	TMPRSS6	A / NA	European	3012	0.44	-0.289 (0.040)	1.1e-12	none	0.43893	-0.340 (0.028)	1.01823e-34	1.07673e-07	Y	Kullo, 2010
*rs855791	22: 37462936	TMPRSS6	T / C	European American; African American	6,234; 7,943	NR	-0.233 (0.026)	6.49e-19	none	0.43893	-0.340 (0.028)	1.01823e-34	1.9152e-09	Y	Li, 2012
rs5756504	22: 37467270	TMPRSS6	T / NA	European	3012	0.36	0.234 (0.042)	3.73e-08	none	0.322948	0.178 (0.030)	2.11842e-09	0.000609255	Y	Kullo, 2010
*rs5756506	22: 37467392	TMPRSS6	C / NA	Japanese	14362	0.41	0.202 (0.022)	9.29e-20	in SD	0.343065	0.091 (0.014)	2.3702e-10	1.24436e-09	Y	Kamatani, 2010
*rs5756506	22: 37467392	TMPRSS6	C / G	European	4627	NR	0.137 (0.022)	9.5e-10	none	0.343065	0.188 (0.030)	2.3702e-10	0.000401222	Y	Soranzo, 2009
rs4820268	22: 37469591	TMPRSS6	G / NA	European	3012	0.47	-0.267 (0.040)	2.41e-11	none	0.472964	-0.296 (0.027)	2.21096e-27	7.79155e-07	Y	Kullo, 2010
*rs2413450	22: 37470224	TMPRSS6	T / --	European	24167	0.38	-0.006 (<0.001)	1.42e-11	log	0.46	-0.004 (0.0005)	8.21e-15	1.48e-13	Y	Ganesh, 2009
*rs2413450	22: 37470224	TMPRSS6	T / NA	Japanese	14362	0.59	-0.202 (0.022)	1.16e-19	in SD	0.457087	-0.141 (0.013)	4.39877e-26	4.33067e-15	Y	Kamatani, 2010
rs470119	22: 50966914	TYMP	T / C	Japanese	14362	0.26	-0.074 (0.013)	4.37e-08	in SD	0.391217	-0.042 (0.013)	0.00157262	0.00194265	Y	Kamatani, 2010
rs1050828	X: 153764217	G6PD	A / G	African American	1904	0.12	0.720 (0.120)	9e-09	none	0.0197915	0.546 (0.083)	4.85393e-11	0.000818496	Y	Ding, 2013
38/61 = 62% unique associations generalized

## Sheet: S4 MCHC
S4f Table. Generalization of variants previously associated with mean corpuscular hemoglobin concentration in European-, Asian-, and African-ancestry populations to HCHS/SOL Hispanic/Latinos.
rsID	Chr:Position (build 37-hg19)	Nearest gene(s)	Coded / Alt Allele	Discovery					HCHS/SOL				Generalization
				Ancestry	N	CAF	Beta (SE)	p-value	Transform?	CAF	Beta (SE)	p-value	r-value	Y / N	Reference
rs1175550	1: 3691528	CCDC27	G / A	European	50425	0.22	0.008 (0.013)	8.6e-15	none	0.211923	0.069 (0.021)	0.00120037	0.00480149	Y	van der Harst, 2011
rs6684514	1: 156255456	TMEM79	A / G	Japanese	14377	0.21	-0.086 (0.015)	3.39e-09	in SD	0.25824	0.002 (0.014)	0.880538	1	N	Kamatani, 2010
rs857684	1: 158575729	OR10Z1 / SPTA1	C / T	European	56373	0.74	-0.006 (0.011)	3.5e-16	none	0.698095	0.033 (0.018)	0.0695685	1	N	van der Harst, 2011
rs857721	1: 158612548	SPTA1	A / --	European	24167	0.32	-0.002 (<0.001)	1.03e-10	log	0.3	-0.001 (0.001)	0.207	0.414	N	Ganesh, 2009
rs7551442	1: 203655121	ATP2B4	A / G	European	50411	0.09	-0.023 (0.017)	9.7e-12	none	0.102724	0.134 (0.028)	2.39864e-06	1	N	van der Harst, 2011
rs1155865	4: 67733857	MIR1269A / CENPC	G / A	European	1653	0.15	-0.009 (0.002)	3.05e-08	log	0.17644	0.001 (0.001)	0.0421162	1	N	Pistis, 2013
rs4580814	5: 1113244	SLC12A7	T / G	Japanese	14377	0.26	-0.083 (0.013)	5e-10	in SD	0.38052	-0.006 (0.013)	0.622161	0.711041	N	Kamatani, 2010
*rs9373124	6: 135423209	HBS1L/MYB	C / --	European	24167	0.22	-0.002 (0.000)	7e-14	log	0.27	0.001 (0.001)	0.0455	0.182	N	Ganesh, 2009
*rs9373124	6: 135423209	HBS1L/MYB	T / NA	Japanese	14377	0.64	-0.061 (0.011)	7.44e-09	in SD	0.733473	-0.029 (0.014)	0.0449399	0.0719038	N	Kamatani, 2010
rs4737009	8: 41630405	ANK1	G / A	European	54462	0.74	-0.014 (0.013)	4.9e-11	none	0.723618	0.058 (0.019)	0.00255134	1	N	van der Harst, 2011
rs6987853	8: 42457450	C8orf40	C / T	European	52954	0.62	-0.002 (0.01)	6.1e-11	none	0.657733	0.090 (0.018)	4.87178e-07	1	N	van der Harst, 2011
rs8176746	9: 136131322	ABO	T / G	Japanese	14377	0.18	0.084 (0.015)	4.32e-08	in SD	0.06712	0.062 (0.025)	0.012337	0.024674	Y	Kamatani, 2010
rs1887582	10: 8003333	TAF3	G / A	European	1653	0.22	-0.007 (0.001)	3.75e-07	log	0.192642	0.000 (0.001)	0.860343	1	N	Pistis, 2013
rs7120391	11: 5230907	HBE1 / HBG2	C / T	African American	1904	0.12	0.300 (0.050)	5e-09	none	0.01776	0.324 (0.064)	3.55096e-07	0.00045439	Y	Ding, 2013
rs2213169	11: 5303063	HBE1 / HBG2	T / C	European American; African American	6,234; 7,943	0.14	0.223 (0.030)	1.21e-13	none	0.02296	0.227 (0.057)	7.3746e-05	0.000294984	Y	Li, 2012
rs671	12: 112241766	ALDH2	A / G	Japanese	14377	0.26	-0.083 (0.013)	7.25e-10	in SD	0.00068	-0.137 (0.237)	0.562865	0.711041	N	Kamatani, 2010
rs2867932	15: 78591037	DNAJA4 / WDR61	G / A	European; South Asian	91040	0.61	-0.021 (0.01)	3.3e-09	none	0.662373	-0.037 (0.018)	0.0387743	0.103398	N	van der Harst, 2011
rs7203560	16: 184390	NPRL3	G / T	European American; African American	6,234; 7,943	0.061	-0.531 (0.044)	1.31e-33	none	0.00845093	-0.351 (0.094)	0.000183538	0.000367076	Y	Li, 2012
rs13335629	16: 310380	ITFG3 / FAM234A	A / G	African American	12152	0.12	-0.330 (0.023)	8.66e-48	none	0.0141067	-0.454 (0.072)	2.93963e-10	2.93963e-10	Y	Chen, 2013
rs9924561	16: 314780	ITFG3 / FAM234A	T / G	African American	1904	0.1	-0.470 (0.060)	9e-17	none	0.0121683	-0.553 (0.079)	2.70129e-12	1.63432e-11	Y	Ding, 2013
rs2266928	16: 580124	CAPN15	A / C	European American; African American	6,234; 7,943	NR	-0.118 (0.018)	3.21e-11	none	0.149894	-0.080 (0.026)	0.00173041	0.00230722	Y	Li, 2012
rs10445033	16: 88840462	PIEZO1	G / A	European	42050	0.37	0.02 (0.012)	1.5e-22	none	0.516304	0.106 (0.017)	6.98696e-10	5.58957e-09	Y	van der Harst, 2011
rs837763	16: 88853729	PEIZO1	C / T	Japanese	14377	0.38	0.088 (0.012)	3.55e-13	in SD	0.52136	0.094 (0.013)	6.85344e-14	1.32533e-08	Y	Kamatani, 2010
rs2269906	17: 42294337	SLC4A1	C / A	European	56263	0.36	0.027 (0.01)	2e-11	none	0.483455	0.015 (0.017)	0.37883	0.757661	N	van der Harst, 2011
*rs855791	22: 37462936	TMPRSS6	G / A	Japanese	14377	0.44	0.089 (0.012)	7.73e-14	in SD	0.561	0.105 (0.013)	1.52488e-16	4.3288e-09	Y	Kamatani, 2010
*rs855791	22: 37462936	TMPRSS6	A / NA	European	3012	0.44	-0.084 (0.013)	2.4e-11	none	0.439	-0.142 (0.017)	1.52488e-16	1.17461e-06	Y	Kullo, 2010
*rs855791	22: 37462936	TMPRSS6	T / C	European American; African American	6,234; 7,943	NR	-0.088 (0.017)	3.6e-07	none	0.439	-0.142 (0.017)	1.52488e-16	0.0099127	Y	Li, 2012
rs4820268	22: 37469591	TMPRSS6	G / NA	European	3012	0.47	-0.088 (0.012)	1.13e-12	none	0.47304	-0.136 (0.017)	1.62882e-15	1.10609e-07	Y	Kullo, 2010
12/25 = 48% unique associations generalized

## Sheet: S4 MCV
S4g Table. Generalization of variants previously associated with mean corpuscular volume in European-, Asian-, and African-ancestry populations to HCHS/SOL Hispanic/Latinos.
rsID	Chr:Position (build 37-hg19)	Nearest gene(s)	Coded / Alt Allele	Discovery					HCHS/SOL				Generalization
				Ancestry	N	CAF	Beta (SE)	p-value	Transform?	CAF	Beta (SE)	p-value	r-value	Y / N	Reference
rs741959	1: 47676233	TAL1 / PDZK1IP1	G / A	European	58002	0.57	0.157 (0.025)	6e-10	none	0.453727	0.163 (0.076)	0.0316751	0.0538389	N	van der Harst, 2011
rs1668871	1: 205237136	TMCC2	C / T	European; South Asian	48666	NR	0.129 (0.025)	2.8e-07	none	0.234323	0.142 (0.087)	0.100693	0.125154	N	Gieger, 2011
rs1172130	1: 205244952	TMCC2	G / A	European; South Asian	48666	NR	-0.131 (0.025)	1.95e-07	none	0.766837	-0.133 (0.087)	0.125154	0.125154	N	Gieger, 2011
rs3811444	1: 248039450	TRIM58	T / C	European; South Asian	48666	NR	-0.216 (0.036)	1.947e-09	none	0.280915	-0.382 (0.082)	3.477e-06	0.000528194	Y	Gieger, 2011
rs11204538	1: 248046272	TRIM58	C / T	Japanese	14364	0.16	-0.091 (0.016)	2.33e-08	in SD	0.471884	-0.011 (0.013)	0.409906	0.427728	N	Kamatani, 2010
rs10207392	2: 111849659	ACOXL	G / A	European	51373	0.44	-0.132 (0.025)	4.4e-11	none	0.444729	-0.030 (0.074)	0.685357	0.719625	N	van der Harst, 2011
rs2540917	2: 60608759	MIR4432HG	C / --	European	24167	0.43	-0.003 (<0.001)	1.13e-14	log	0.78	-0.002 (0.001)	0.0332	0.0941	N	Ganesh, 2009
rs243070	2: 60620286	MIR4432HG	T / A	European	57740	0.72	-0.181 (0.027)	4.4e-13	none	0.85	-0.084 (0.102)	0.409459	0.45256	N	van der Harst, 2011
rs6776003	3: 141266493	RASA2	A / G	European; South Asian	101281	0.44	-0.138 (0.026)	3.7e-11	none	0.498837	-0.094 (0.075)	0.209239	0.258472	N	van der Harst, 2011
rs13061823	3: 142120786	XRN1	T / C	European	57678	0.56	-0.168 (0.025)	4.7e-13	none	0.52	-0.294 (0.075)	8.1993e-05	0.000344371	Y	van der Harst, 2011
rs9859260	3: 195907653	TFRC	C / T	European	24167	0.35	0.003 (<0.001)	8.5e-14	log	0.57	-0.004 (0.001)	5.31e-06	3.61e-05	Y	Ganesh, 2009
rs4916483	3: 195907653	ZDHHC19 / LINC00885	C / T	Japanese	14364	0.44	-0.067 (0.012)	1.66e-08	in SD	0.207927	-0.041 (0.016)	0.0120971	0.0152805	Y	Kamatani, 2010
rs9310736	3: 24350811	THRB	A / G	Japanese	14364	0.26	-0.074 (0.013)	3.33e-08	in SD	0.255719	-0.056 (0.015)	0.000191964	0.000354395	Y	Kamatani, 2010
rs13152701	4: 122751061	BBS7	A / G	European	53708	0.37	0.15 (0.026)	9e-10	none	0.385218	0.187 (0.079)	0.0172542	0.0362339	Y	van der Harst, 2011
rs218237	4: 55394172	KIT	T / C	Japanese	14364	0.27	0.147 (0.013)	2.19e-29	in SD	0.244921	0.096 (0.015)	1.52712e-10	1.2217e-09	Y	Kamatani, 2010
*rs172629	4: 55407762	KIT	G / --	European	24167	0.12	-0.005 (0.001)	9.82e-16	log	0.24	0.006 (0.001)	8.68e-10	1.48e-08	Y	Ganesh, 2009
*rs172629	4: 55407762	KIT	C / NA	Japanese	14364	0.74	-0.698 (0.064)	1.16e-27	in SD	0.762948	-0.095 (0.015)	4.47203e-10	2.68322e-09	Y	Kamatani, 2010
*rs1800562	6: 26093141	HFE	C / --	European	24167	0.04	0.012 (0.001)	1.01e-46	log	0.02	0.008 (0.003)	0.00698	0.0237	Y	Ganesh, 2009
*rs1800562	6: 26093141	HFE	A / NA	European	3012	0.06	1.087 (0.218)	5.84e-07	none	0.0183971	0.747 (0.270)	0.00569171	0.0117004	Y	Kullo, 2010
*rs1800562	6: 26093141	HFE	A / G	European	4627	NR	1.408 (0.141)	1.4e-23	none	0.0183971	0.747 (0.270)	0.00569171	0.00813101	Y	Soranzo, 2009
*rs3218097	6: 41905275	CCND3	A / G	Japanese	14364	0.19	-0.162 (0.015)	3.62e-27	in SD	0.146657	-0.063 (0.018)	0.00051901	0.000830416	Y	Kamatani, 2010
*rs3218097	6: 41905275	CCND3	T / C	European American; African American	6,234; 7,943	NR	-0.422 (0.079)	9.28e-08	none	0.146657	-0.360 (0.104)	0.00051901	0.00125595	Y	Li, 2012
rs9349204	6: 41914378	CCND3	G / A	European	53153	0.27	-0.367 (0.028)	2.4e-40	none	0.171173	-0.338 (0.097)	0.000491157	0.00147347	Y	van der Harst, 2011
rs112233623	6: 41924998	CCND3	T / C	European	3210	0.011	0.723 (0.049)	5.65e-49	none	0.00828831	0.990 (0.417)	0.0175765	0.0175765	Y	Iotchokova, 2016
*rs9349205	6: 41925159	CCND3	G / --	European	24167	0.2	-0.005 (<0.001)	1.12e-31	log	0.13	-0.005 (0.001)	2.05e-05	0.000116	Y	Ganesh, 2009
*rs9349205	6: 41925159	CCND3	A / NA	Japanese	14364	0.16	-0.819 (0.073)	6.28e-29	in SD	0.131859	-0.083 (0.019)	1.2783e-05	3.06792e-05	Y	Kamatani, 2010
*rs11970772	6: 41925290	CCND3	A / NA	Japanese	14364	0.5	0.461 (0.058)	1.51e-15	in SD	0.335066	0.063 (0.014)	5.76485e-06	1.53729e-05	Y	Kamatani, 2010
*rs11970772	6: 41925290	CCND3	A / T	European	4627	NR	0.575 (0.065)	7e-19	none	0.335066	0.361 (0.080)	5.76485e-06	1.44121e-05	Y	Soranzo, 2009
*rs9374080	6: 109616420	CCDC162P	A / --	European	24167	0.38	-0.002 (<0.001)	4.2e-10	log	0.7	0.004 (0.001)	7.55e-05	0.000367	Y	Ganesh, 2009
*rs9374080	6: 109616420	CCDC162P	T / NA	Japanese	14364	0.92	-0.525 (0.096)	4.82e-08	in SD	0.704567	-0.057 (0.014)	6.2969e-05	0.000385898	Y	Kamatani, 2010
rs11966072	6: 109634828	CCDC162P	G / A	Japanese	14364	0.1	0.110 (0.020)	2.51e-08	in SD	0.190769	0.038 (0.016)	0.0202227	0.0242672	Y	Kamatani, 2010
*rs9399137	6: 135419018	HBS1L/MYB	C / T	European	48666	NR	0.601 (0.029)	9.65e-99	none	0.145097	0.583 (0.103)	1.47448e-08	7.37238e-08	Y	Gieger, 2011
*rs9399137	6: 135419018	HBS1L/MYB	T / C	European American; African American	6,234; 7,943	NR	-0.555 (0.082)	1.21e-11	none	0.854903	-0.583 (0.103)	1.47448e-08	4.356e-07	Y	Li, 2012
*rs4895441	6: 135426573	HBS1L/MYB	G / T	European	24167	0.23	-0.008 (<0.001)	7.24e-86	log	0.82	0.005 (0.001)	2.14e-06	1.82e-05	Y	Ganesh, 2009
*rs4895441	6: 135426573	HBS1L/MYB	A / NA	Japanese	14364	0.61	-0.694 (0.059)	1.19e-31	in SD	0.817189	-0.081 (0.016)	9.59994e-07	3.83997e-06	Y	Kamatani, 2010
*rs4895441	6: 135426573	HBS1L/MYB	G / NA	European	3012	0.27	0.854 (0.118)	5.03e-13	none	0.182811	0.461 (0.094)	9.59994e-07	3.35998e-06	Y	Kullo, 2010
rs9376092	6: 135427144	HBS1L/MYB	A / NA	European	3012	0.27	0.846 (0.118)	7.94e-13	none	0.208887	0.460 (0.090)	2.93251e-07	2.05276e-06	Y	Kullo, 2010
rs9389269	6: 135427159	HBS1L/MYB	T / C	European	57855	0.72	-0.6 (0.028)	2.6e-19	none	0.82	-0.439 (0.095)	3.79089e-06	2.65362e-05	Y	van der Harst, 2011
*rs9402686	6: 135427817	HBS1L/MYB	A / NA	Japanese	14364	0.39	0.696 (0.059)	8.87e-32	in SD	0.17901	0.077 (0.017)	3.42635e-06	1.17475e-05	Y	Kamatani, 2010
*rs9402686	6: 135427817	HBS1L/MYB	A / G	European	4627	NR	0.818 (0.060)	7.4e-42	none	0.17901	0.442 (0.095)	3.42635e-06	1.44121e-05	Y	Soranzo, 2009
rs9494145	6: 135432552	HBS1L/MYB	C / NA	European	3012	0.24	0.982 (0.124)	2.82e-15	none	0.160814	0.374 (0.099)	0.000156145	0.000273254	Y	Kullo, 2010
rs6569992	6: 135452152	HBS1L/MYB	A / NA	European	3012	0.2	0.844 (0.133)	2.5e-10	none	0.165853	0.240 (0.097)	0.0134596	0.0157029	Y	Kullo, 2010
rs17064262	6: 135465474	HBS1L/MYB	C / NA	European	3012	0.19	0.750 (0.136)	3.49e-08	none	0.169413	0.132 (0.097)	0.172048	0.172048	N	Kullo, 2010
rs632057	6: 139834012	CITED2	G / T	Japanese	14364	0.25	-0.082 (0.013)	1.08e-09	in SD	0.577788	-0.068 (0.013)	2.77901e-07	1.51205e-05	Y	Kamatani, 2010
rs668459	6: 139835689	CITED2	T / C	European	6,234; 7,943	NR	-0.336 (0.061)	3.96e-08	none	0.542273	-0.417 (0.075)	2.7593e-08	0.000611719	Y	Li, 2012
rs643381	6: 139839423	CITED2	A / T	European	24167	0.49	-0.004 (<0.001)	4.67e-25	log	0.54	0.004 (0.001)	4.02e-07	4.56e-06	Y	Ganesh, 2009
rs590856	6: 139844429	CITED2	G / A	European	58041	0.43	0.313 (0.026)	5e-36	none	0.404727	0.397 (0.076)	1.85e-07	2.39216e-06	Y	van der Harst, 2011
rs12718597	7: 50428428	IKZF1	G / --	European	24167	0.28	0.003 (<0.001)	4.69e-13	log	0.63	-0.002 (0.001)	0.0404	0.106	N	Ganesh, 2009
rs12718598	7: 50428445	IKZF1	T / C	European	37967	0.51	-0.204 (0.03)	1.6e-13	none	0.417253	-0.386 (0.075)	2.27824e-07	2.39216e-06	Y	van der Harst, 2011
rs7786877	7: 100214015	TFR2 / MOSPD3 / FBXO24	C / A	European	24167	0.21	0.003 (<0.001)	2.54e-11	log	0.21	0.001 (0.001)	0.158	0.337	N	Ganesh, 2009
rs7385804	7: 100235970	TFR2	C / A	European	4627	NR	-0.277 (0.057)	9.9e-07	none	0.295993	-0.171 (0.079)	0.0301723	0.058313	N	Soranzo, 2009
rs7843479	8: 21820813	XPO7	A / C	Japanese	14364	0.29	0.072 (0.013)	3.32e-08	in SD	0.256692	0.022 (0.015)	0.154615	0.176703	N	Kamatani, 2010
rs13300663	9: 4814947	RCL1	C / G	European; South Asian	48666	NR	-0.188 (0.033)	1.03e-08	none	0.174521	-0.297 (0.096)	0.00204859	0.00341431	Y	Gieger, 2011
*rs2236496	9: 4844265	RCL1	C / T	Japanese	14364	0.47	-0.090 (0.012)	2.5e-14	in SD	0.180077	-0.057 (0.017)	0.000603715	0.000905572	Y	Kamatani, 2010
*rs2236496	9: 4844265	RCL1	T / C	European American; African American	6,234; 7,943	NR	0.416 (0.081)	2.3e-07	none	0.819923	0.328 (0.096)	0.000603715	0.00277532	Y	Li, 2012
*rs10758658	9: 4856877	RCL1	A / --	European	24167	0.19	-0.004 (0.001)	3.18e-20	log	0.84	0.004 (0.001)	0.000133	0.000566	Y	Ganesh, 2009
*rs10758658	9: 4856877	RCL1	A / NA	Japanese	14364	0.46	-0.439 (0.058)	2.85e-14	in SD	0.157575	-0.070 (0.018)	6.91586e-05	0.000150892	Y	Kamatani, 2010
rs2279434	10: 45955064	MARCH8	T / C	Japanese	14364	0.12	0.123 (0.018)	2.6e-11	in SD	0.0506759	0.033 (0.029)	0.25035	0.273109	N	Kamatani, 2010
rs901683	10: 45966422	MARCH8	A / G	European	58051	0.08	0.364 (0.05)	1.5e-16	none	0.0443519	0.372 (0.175)	0.0333288	0.0538389	N	van der Harst, 2011
*rs11239550	10: 46024729	MARCH8	G / --	European	24167	0.23	-0.003 (<0.001)	1.35e-10	log	0.64	0.003 (0.001)	0.000167	0.000631	Y	Ganesh, 2009
*rs11239550	10: 46024729	MARCH8	A / NA	Japanese	14364	0.72	-0.443 (0.075)	4.01e-09	in SD	0.643229	-0.051 (0.013)	0.000126628	0.000253257	Y	Kamatani, 2010
rs7085433	10: 51593354	TIMM23	A / G	Japanese	14364	0.15	0.095 (0.016)	6.73e-09	in SD	0.0838733	0.015 (0.023)	0.50949	0.50949	N	Kamatani, 2010
rs2302264	11: 67207426	CORO1B	G / A	European	57841	0.58	0.14 (0.025)	1.3e-10	none	0.466885	0.096 (0.076)	0.207818	0.258472	N	van der Harst, 2011
rs3829290	12: 121126438	MLEC	C / T	European American; African American	86709	0.44	-0.153 (0.026)	2.1e-09	none	0.380568	-0.140 (0.077)	0.0674413	0.0944179	N	van der Harst, 2011
rs4466998	14: 65475540	CHURC-1 FNTB / MAX	A / --	European	24167	0.48	0.002 (<0.001)	4.91e-08	log	0.42	0.002 (0.001)	0.00964	0.0298	Y	Ganesh, 2009
rs11627546	14: 70365924	SMOC1	C / A	European	104591	0.84	0.162 (0.032)	1.1e-09	none	0.244559	0.182 (0.092)	0.046863	0.0702945	N	van der Harst, 2011
rs2572207	15: 66070693	DENND4A	C / T	European American; African American	92608	0.74	0.153 (0.029)	3.4e-09	none	0.271383	0.181 (0.082)	0.027686	0.0528551	N	van der Harst, 2011
rs8028632	15: 75321262	PPCDC	T / C	European	53602	0.8	0.188 (0.032)	6.9e-10	none	0.287696	0.068 (0.082)	0.407035	0.45256	N	van der Harst, 2011
rs7203560	16: 184390	NPRL3	G / T	European American; African American	6,234; 7,943	0.061	-2.555 (0.185)	7.79e-43	none	0.00844958	-2.194 (0.404)	5.80591e-08	3.9636e-07	Y	Li, 2012
rs1211375	16: 240280	LUC7L	A / C	European American; African American	6,234; 7,943	NR	-0.525 (0.064)	1.26e-16	none	0.325881	-0.280 (0.079)	0.000363951	0.000545927	Y	Li, 2012
rs7189020	16: 304803	ITFG3 / FAM234A	T / --	European	24167	0.43	-0.003 (<0.001)	1.82e-12	log	0.42	-0.002 (0.001)	0.0487	0.118	N	Ganesh, 2009
rs13335629	16: 310380	ITFG3 / FAM234A	A / G	African American	6438	0.13	-0.648 (0.067)	3.61e-22	none	0.0141045	-3.277 (0.311)	5.59275e-26	1.5884e-16	Y	Chen, 2013
rs9924561	16: 314780	ITFG3 / FAM234A	T / G	African American	1904	0.1	-3.570 (0.320)	5e-29	none	0.0121663	-3.883 (0.342)	6.31349e-30	9.07954e-24	Y	Ding, 2013
rs7192051	16: 4542117	HMOX2	G / T	African American	6438	0.36	-0.259 (0.048)	4.83e-08	none	0.14144	-0.137 (0.107)	0.203477	0.203477	N	Chen, 2013
rs7255045	19: 12932269	RTBDN / RNASEH2A	A / --	European	24167	0.25	-0.003 (<0.001)	2.17e-12	log	0.66	-0.002 (0.001)	0.0963	0.218	N	Ganesh, 2009
rs3892630	19: 33181484	NUDT19	T / C	European; South Asian	104479	0.18	0.176 (0.034)	1e-10	none	0.140138	0.027 (0.107)	0.798674	0.798674	N	van der Harst, 2011
rs732716	19: 4366219	SH3GL1	A / G	European	58044	0.71	0.201 (0.028)	1.5e-14	none	0.26595	0.318 (0.083)	0.00011806	0.000413209	Y	van der Harst, 2011
rs737092	20: 55990405	RBM38	C / T	European	35156	0.49	0.216 (0.033)	4e-13	none	0.346461	0.352 (0.079)	7.86395e-06	4.12858e-05	Y	van der Harst, 2011
rs6092477	20: 55991695	RBM38	G / A	Japanese	14364	0.42	-0.068 (0.012)	1.37e-08	in SD	0.516277	-0.038 (0.013)	0.00405307	0.00540409	Y	Kamatani, 2010
rs5754217	22: 21939675	UBE2L3	G / T	European	53759	0.83	0.194 (0.031)	8.6e-10	none	0.398456	0.212 (0.078)	0.00636853	0.0148599	Y	van der Harst, 2011
rs4821112	22: 21964761	UBE2L3	A / G	Japanese	14364	0.47	-0.067 (0.012)	1.04e-08	in SD	0.342865	-0.044 (0.014)	0.00188236	0.00265746	Y	Kamatani, 2010
rs9609565	22: 32867528	FBXO7 / BPIFC	G / A	European	4627	NR	0.372 (0.060)	4.3e-10	none	0.731859	0.155 (0.083)	0.0600638	0.0600638	N	Soranzo, 2009
*rs855791	22: 37462936	TMPRSS6	G / A	Japanese	14364	0.44	0.095 (0.012)	1.22e-15	in SD	0.56107	0.112 (0.013)	1.56997e-17	6.832e-11	Y	Kamatani, 2010
*rs855791	22: 37462936	TMPRSS6	A / NA	European	3012	0.44	-0.620 (0.106)	5.41e-09	none	0.43893	-0.638 (0.075)	1.56997e-17	0.00017658	Y	Kullo, 2010
*rs855791	22: 37462936	TMPRSS6	T / C	European American	6,234; 7,943	0.44	-0.479 (0.080)	2.03e-09	none	0.43893	-0.638 (0.075)	1.56997e-17	4.38518e-05	Y	Li, 2012
rs5756506	22: 37467392	TMPRSS6	C / G	European	4627	NR	0.369 (0.056)	3.8e-11	none	0.343065	0.290 (0.080)	0.000305327	0.000610655	Y	Soranzo, 2009
*rs2413450	22: 37470224	TMPRSS6	T / --	European	24167	0.38	-0.005 (<0.001)	2.77e-41	log	0.46	-0.006 (0.001)	2.83e-11	9.63e-10	Y	Ganesh, 2009
*rs2413450	22: 37470224	TMPRSS6	T / NA	Japanese	14364	0.59	-0.386 (0.058)	2.76e-11	in SD	0.457087	-0.087 (0.013)	3.09031e-11	6.18241e-07	Y	Kamatani, 2010
rs140522	22: 50971266	ODF3B / TYMP	C / T	European	44680	0.67	0.287 (0.03)	4.5e-23	none	0.66	0.212 (0.077)	0.00572665	0.0148599	Y	van der Harst, 2011
rs131794	22: 50971752	ODF3B / TYMP	A / --	European	24167	0.17	-0.004 (0.001)	1.03e-15	log	0.17	-0.001 (0.001)	0.271	0.542	N	Ganesh, 2009
rs1050828	X: 153764217	G6PD	A / G	African American	1904	0.12	2.460 (0.320)	1e-14	none	0.0197915	1.900 (0.224)	2.34046e-17	9.07954e-10	Y	Ding, 2013
rs762516	X: 153764663	G6PD	T / C	African American	6438	0.14	1.577 (0.208)	3.76e-14	none	0.0261636	1.587 (0.199)	1.75423e-15	8.272e-09	Y	Chen, 2013
rs5987027	X: 154014107	G6PD	T / C	European American; African American	6,234; 7,943	0.25	0.916 (0.146)	3.68e-10	none	0.0406406	1.048 (0.159)	3.98387e-11	9.9362e-06	Y	Li, 2012
49/76 = 64% unique associations generalized
