# Supplementary material for: Genome-wide association study of red blood cell traits in Hispanics/Latinos: The Hispanic Community Health Study/Study of Latinos
Source: PLoS Genet. 2017 Apr 28;13(4):e1006760. doi: 10.1371/journal.pgen.1006760 (PMC5428979; doi:10.1371/journal.pgen.1006760)
Supplement: S6 Table — * Chromosome and base pair position reported from GRCh37/hg19. † SNP type: 0 = imputed, 2 = genotyped. 1 CADD score = PHRED-scale score indicating deleteriousness of variants and all other substitutions in the genome; 2 Unmatched score presented from GWAVA; 3 Regulome DB score is on a scale from 1 to 7, with lower numbers indicating more evidence for the variant being functional; 4 deltaSVM score predicts the impact of SNPs on DNaseI sensitivity. "oevar" is defined as the ratio of the observed variance of imputed dosage to the expected binomial variance. (XLSX) [file pgen.1006760.s011.xlsx]

## Sheet: Sheet1
S6 Table. Summary of in silico functional prediction algorithm results for novel significant variants and their LD partners (r2 ≥0.8) in discovery and conditional analyses.
Locus	rsID	chr: position*	r2 with lead SNP	Type†	oevar	CADD C-Score1	GWAVA Score2	RegulomeDB Score3	deltaSVM Score for K562 cell line4	deltaSVM Score for GM12878 cell line4
PROX1	rs111362811	1: 214173376	0.94	0	1.03	3.718	N/A	5	N/A	N/A
PROX1	rs3767848	1: 214173840	0.86	2	1.03	2.519	0.16	5	0.56	0.12
PROX1	rs4655477	1: 214174284	0.96	0	1.04	2.457	0.21	6	1.03	-0.11
PROX1	rs4655478	1: 214174332	0.95	2	1.04	2.041	0.2	7	-3.75	-1.45
PROX1	rs3835651	1: 214174348	0.96	0	1.04	0.807	N/A	7	N/A	N/A
PROX1	rs4655479	1: 214174373	0.96	0	1.04	3.842	0.13	6	0.1	0.17
PROX1	rs3767847	1: 214174380	0.96	0	1.04	3.112	0.18	6	0.14	0.04
PROX1	rs12073658	1: 214174922	0.96	0	1.03	3.141	0.15	7	-1.19	0.9
PROX1	rs3767846	1: 214175126	0.96	0	1.03	4.959	0.16	6	-0.38	4.08
PROX1	rs3767845	1: 214175220	0.96	0	1.03	0.853	N/A	6	0.86	-0.09
PROX1	rs3754140	1: 214176380	Lead	0	1.03	0.016	0.31	6	1.93	1.07
PROX1	rs2884890	1: 214176483	0.99	0	1.04	0.003	0.2	5	1.25	0.86
PROX1	rs7541039	1: 214176779	0.98	0	1.03	11.56	0.43	4	0.26	0.76
PROX1	rs7517701	1: 214176797	0.99	0	1.04	10.31	0.48	4	1.34	0.89
PROX1	rs4282786	1: 214176869	0.99	0	1.04	10.2	0.34	4	0.22	-2.69
PROX1	rs2360068	1: 214177239	0.99	0	1.04	0.125	0.17	5	0.81	0.94
PROX1	rs2360069	1: 214177274	0.99	0	1.04	0.004	0.17	5	0.7	1.4
PROX1	rs140058047	1: 214177310	0.92	0	1.01	0.011	N/A	5	N/A	N/A
PROX1	rs6657185	1: 214177413	0.99	0	1.04	10.34	0.37	3a	-2.33	1.26
PROX1	rs6665764	1: 214177423	0.99	0	1.04	10.8	0.4	3a	-2.99	-1.23
PROX1	rs2289002	1: 214177979	0.91	0	1.03	17.36	0.29	7	-1.78	0.99
PROX1	rs3754138	1: 214179972	0.97	2	1.04	0.015	0.14	7	-2.14	1.49
PROX1	rs726334	1: 214180118	0.98	0	1.04	2.106	0.07	6	-2.55	-2.67
PROX1	rs3767844	1: 214180721	0.81	2	1.03	11.43	0.21	7	0.9	-0.9
PROX1	rs4655480	1: 214181251	0.98	2	1.04	3.408	0.14	7	-0.85	3.68
PROX1	rs146891935	1: 214181765	0.9	0	0.98	0.004	N/A	6	N/A	N/A
PROX1	rs366684	1: 214187262	0.94	0	1.03	0.304	0.23	5	-2.33	1.26
PROX1	rs446175	1: 214189783	0.87	0	1.01	9.829	0.2	5	-1.75	-3.91
LINC01184	rs200284699	5: 127349898	0.83	0	1.01	1.013	N/A	6	N/A	N/A
LINC01184	rs3749748	5: 127350549	1	2	1.02	16.06	0.35	4	2.63	0.37
LINC01184	rs17764730	5: 127357526	Lead	2	1.02	5.823	0.34	6	1.47	0.87
LINC01184	rs34576922	5: 127364103	0.99	0	1.01	0.52	0.04	6	-1.28	-1.26
LINC01184	rs6860245	5: 127367998	1	0	1.02	11.8	0.01	7	1.27	2.01
LINC01184	rs2250127	5: 127388844	1	0	1.01	2.705	0.14	6	0.45	2.57
LINC01184	rs6888037	5: 127406259	1	0	1.01	0.132	0.06	7	0.76	-6.85
LINC01184	rs3812049	5: 127418850	0.89	0	1.01	5.298	0.97	4	2.9	3.72
LINC01184	rs6889311	5: 127431285	0.94	0	1.01	7.585	0.01	7	0.8	1.02
LINC01184	rs147956838	5: 127432908	0.94	0	1.01	1.167	N/A	6	N/A	N/A
LINC01184	rs2409110	5: 127433047	0.94	0	1.01	0.512	0.09	7	1.93	2.55
LINC01184	rs1112956	5: 127433798	0.95	0	1.01	2.958	0.09	1d	-0.86	-3.55
LINC01184	rs9327468	5: 127441861	0.94	0	1.01	2.82	0.16	6	-0.37	-0.88
LINC01184	rs1560637	5: 127448066	0.95	0	1.01	0.457	0.31	2b	0.16	1.96
LINC01184	rs7734927	5: 127453735	0.94	0	1.01	2.867	0.03	6	1.23	-0.86
LINC01184	rs2617617	5: 127455008	0.94	0	1.01	1.881	0.05	7	-0.2	-0.35
LINC01184	rs1993878	5: 127476971	0.93	0	1.01	3.261	0.11	6	1.25	0.05
LINC01184	rs2568928	5: 127487603	0.93	0	1.01	7.415	0.12	6	-4.33	-1.27
LINC01184	rs790155	5: 127498380	0.89	2	1.02	1.44	0.13	7	1.09	-0.68
LINC01184	rs790154	5: 127501235	0.89	0	1.02	2.661	0.07	6	1.53	-1.16
LINC01184	rs11439479	5: 127508074	0.89	0	1.02	1.259	N/A	7	N/A	N/A
LINC01184	rs3101725	5: 127524018	0.89	0	1.02	0.449	0.57	6	0.87	6.22
LINC01184	rs251393	5: 127533085	0.82	0	1	2.126	0.26	6	1.61	2.64
OR52A1 / MMP26	rs113342804	11: 4953240	1	0	1.01	3.206	0.14	7	-0.76	-1.56
HBB	rs334	11: 5248232	Lead	0	0.86	7.277	N/A	4	-0.74	-1.02
PSMB5 / C14ORF93	rs11846575	14: 23491284	0.96	0	1.1	2.118	0.31	7	0.42	2
PSMB5 / C14ORF93	rs8013143	14: 23494277	1	2	1.1	16.61	0.41	4	0.42	-3.21
PSMB5 / C14ORF93	rs941718	14: 23495048	1	2	1.1	15.84	0.11	4	2.3	1.37
PSMB5 / C14ORF93	rs7147308	14: 23497629	Lead	0	1.1	3.694	0.02	7	-1.33	-0.04
PSMB5 / C14ORF93	rs113525195	14: 23499321	1	0	1.09	1.81	0.9	6	-5.27	-3.48
chr16 p13.3	rs148323035	16: 216090	1	0	0.99	9.166	0.87	4	3.8	3.23
chr16 p13.3	rs145546625	16: 220583	1	0	0.99	0	0.45	7	4.35	1.52
chr16 p13.3	esv2676630	16: 223447	Lead	0	0.94	1.802	N/A	5	N/A	N/A
