# Supplementary material for: Genome-wide association study of red blood cell traits in Hispanics/Latinos: The Hispanic Community Health Study/Study of Latinos
Source: PLoS Genet. 2017 Apr 28;13(4):e1006760. doi: 10.1371/journal.pgen.1006760 (PMC5428979; doi:10.1371/journal.pgen.1006760)
Supplement: S9 Table — A: Hematocrit; B: Hemoglobin; C: Red Blood Cell Count; D: Red Cell Distribution Width; E: Mean Corpuscular Hemoglobin; F: Mean Corpuscular Hemoglobin Concentration; G: Mean Corpuscular Volume. Variants with a low imputation value (oevar < 0.3) were not included in association analyses. Variants with minor allele frequency (MAF) < 0.01 excluded. † imputed calls for esv2676630 were used in these analyses (see Methods). (XLSX) [file pgen.1006760.s014.xlsx]

## Sheet: S9 HCT
S9a Table. All variants reaching suggestive significance (1E-7) for association with hematocrit in HCHS/SOL.
Trait	rsID or SNP name	Chromosome	Position	Coded Allele	Alternative Allele	CAF†	N	Beta	SE	p-value	oevar	effN	HWE p-value
HCT	rs111362811	1	214173376	C	CTCTG	0.607328	12502	-0.240874	0.0451498	9.55421e-08	1.026	5962.97	NA
HCT	rs3767848	1	214173840	G	A	0.585226	12502	-0.239341	0.0443603	6.83699e-08	1.029	6069.38	0.984417
HCT	rs3754140	1	214176380	T	C	0.610599	12502	-0.24474	0.0450889	5.70048e-08	1.032	5945.15	NA
HCT	rs726334	1	214180118	G	A	0.613009	12502	-0.240964	0.0450617	8.92179e-08	1.037	5931.67	NA
HCT	rs446175	1	214189783	A	G	0.414679	12502	0.241536	0.0447566	6.78936e-08	1.01	6068.98	NA
HCT	rs10495929	2	46372174	G	A	0.863062	12502	0.352694	0.0616162	1.0402e-08	0.998	2955.12	0.912031
HCT	rs12990867	2	46372411	G	A	0.859861	12502	0.362947	0.0610651	2.7882e-09	1.001	3012.99	NA
HCT	rs17034641	2	46372644	G	A	0.860024	12502	0.363884	0.0610802	2.56145e-09	1.001	3010.05	NA
HCT	rs10495930	2	46372675	A	G	0.859942	12502	0.361897	0.061072	3.10878e-09	1.001	3011.52	0.729103
HCT	rs61523591	2	46372781	T	C	0.859795	12502	0.362825	0.061074	2.83738e-09	1	3014.17	NA
HCT	rs55993112	2	46372815	G	T	0.859774	12502	0.362774	0.0610767	2.85647e-09	1	3014.54	NA
HCT	rs113342804	11	4953240	A	G	0.988475	12502	1.14493	0.197585	6.8467e-09	1.014	284.838	NA
HCT	rs334	11	5248232	T	A	0.986905	12502	1.31556	0.204736	1.31327e-10	0.857	276.932	NA
HCT	rs4821585	22	37419220	T	G	0.364542	12502	-0.238444	0.0444264	7.99809e-08	1.015	5792.2	0.84018
HCT	rs855791	22	37462936	A	G	0.43893	12502	-0.27913	0.0432792	1.12209e-10	1.026	6157.75	0.593353

## Sheet: S9 HGB
S9b Table. All variants reaching suggestive significance (1E-7) for association with hemoglobin concentration in HCHS/SOL.
Trait	rsID or SNP name	Chromosome	Position	Coded Allele	Alternative Allele	CAF†	N	Beta	SE	p-value	oevar	effN	HWE p-value
HGB	rs10495929	2	46372174	G	A	0.863062	12502	0.117195	0.0219388	9.19849e-08	0.998	2955.12	0.912031
HGB	rs12990867	2	46372411	G	A	0.859861	12502	0.119696	0.0217402	3.67581e-08	1.001	3012.99	NA
HGB	rs17034641	2	46372644	G	A	0.860024	12502	0.120296	0.0217451	3.16413e-08	1.001	3010.05	NA
HGB	rs10495930	2	46372675	A	G	0.859942	12502	0.119341	0.0217424	4.04554e-08	1.001	3011.52	0.729103
HGB	rs61523591	2	46372781	T	C	0.859795	12502	0.119659	0.0217435	3.72938e-08	1	3014.17	NA
HGB	rs55993112	2	46372815	G	T	0.859774	12502	0.119641	0.0217444	3.75158e-08	1	3014.54	NA
HGB	rs1799945	6	26091179	C	G	0.883099	12502	-0.125179	0.0233424	8.19846e-08	1.007	2581.3	0.543164
HGB	rs2032451	6	26092170	G	T	0.881584	12502	-0.128447	0.0232046	3.105e-08	1.009	2610.26	NA
HGB	rs2844747	6	30339593	T	C	0.420293	12502	0.0797964	0.0149582	9.57481e-08	1.017	6092.14	0.0507809
HGB	esv2676630 †	16	223447	GCACTGACCCTCTTCTCTGCACAGCTCCTAAGCCACTGCCTGCTGGTGACCCTGGCCGCCCACCTCCCCGCCGAGTTCACCCCTGCGGTGCACGCCTCCCTGGACAAGTTCCTGGCTTCTGTGAGCACCGTGCTGACCTCCAAATACCGTTAAGCTGGAGCCTCGGTAGCCGTTCCTCCTGCCCGCTGGGCCTCCCAACGGGCCCTCCTCCCCTCCTTGCACCGGCCCTTCCTGGTCTTTGAATAAAGTCTGAGTGGGCAGCAGCCTGTGTGTGCCTGGGTTCTCTCTATCCCGGAATGTGCCAACAATGGAGGTGTTTACCTGTCTCAGACCAAGGACCTCTCTGCAGCTGCATGGGGCTGGGGAGGGAGAACTGCAGGGAGTATGGGAGGGGAAGCT…	G	0.973309	12502	0.309281	0.0497308	5.00035e-10	0.943	612.541	NA
HGB	rs28888111	16	443693	C	T	0.980426	12502	0.316308	0.0578731	4.61504e-08	0.914	438.575	NA
HGB	rs5756480	22	37408907	A	C	0.432964	12502	-0.0868282	0.0153361	1.49887e-08	0.987	6058.84	NA
HGB	rs5756482	22	37409226	G	A	0.492201	12502	-0.0839171	0.0149774	2.10767e-08	1.015	6249.48	0.805354
HGB	rs4821580	22	37409319	T	C	0.476285	12502	-0.0860291	0.0150747	1.15096e-08	1.007	6236.94	NA
HGB	rs5756483	22	37409576	A	G	0.469298	12502	-0.090064	0.0152131	3.21598e-09	0.988	6152.7	NA
HGB	rs4821581	22	37409578	T	G	0.472897	12502	-0.0918639	0.0152143	1.56023e-09	0.988	6157.84	NA
HGB	rs202216417	22	37409892	G	GTT	0.546324	12502	-0.0923919	0.0166105	2.66327e-08	0.832	5156.19	NA
HGB	rs130605	22	37410368	A	G	0.374058	12502	-0.0925067	0.0159406	6.50562e-09	0.983	5754.87	NA
HGB	rs4821582	22	37411180	T	A	0.473619	12502	-0.0845515	0.0150205	1.81163e-08	1.016	6233.6	NA
HGB	rs4821583	22	37411190	T	C	0.473623	12502	-0.0845512	0.0150201	1.81044e-08	1.016	6233.6	NA
HGB	rs4821584	22	37411207	C	T	0.457332	12502	-0.0836926	0.0150559	2.7167e-08	1.01	6205.48	NA
HGB	rs6000534	22	37411582	A	G	0.473884	12502	-0.0839017	0.0149738	2.10368e-08	1.022	6233.95	0.328168
HGB	rs5756485	22	37412133	T	C	0.473852	12502	-0.0812367	0.0150037	6.14734e-08	1.017	6233.9	NA
HGB	rs5756487	22	37416800	A	T	0.400453	12502	-0.110042	0.0153543	7.67618e-13	1.015	6003.22	NA
HGB	rs5756489	22	37417197	T	C	0.386418	12502	-0.115072	0.0154531	9.58475e-14	1.014	5928.43	0.944863
HGB	rs4821585	22	37419220	T	G	0.364542	12502	-0.11989	0.0157817	3.03629e-14	1.015	5792.2	0.84018
HGB	rs5756491	22	37421702	A	G	0.363142	12502	-0.119814	0.0158074	3.46598e-14	1.016	5782.67	0.859132
HGB	rs9610634	22	37427593	C	T	0.823883	12502	-0.112061	0.020225	3.01221e-08	0.975	3537.38	NA
HGB	rs2160907	22	37435900	A	G	0.816949	12502	-0.106326	0.019661	6.37441e-08	1.017	3739.18	0.487054
HGB	rs9610638	22	37445668	T	C	0.434216	12502	-0.133274	0.0156938	2.02914e-17	0.996	6118.22	NA
HGB	rs2235320	22	37453256	G	T	0.925052	12502	0.154646	0.0283371	4.8331e-08	1.017	1733.55	0.0889193
HGB	rs760719	22	37460449	C	T	0.571789	12502	0.13517	0.0155709	3.9239e-18	1.022	6122.14	0.45189
HGB	rs855791	22	37462936	A	G	0.43893	12502	-0.151525	0.0153618	5.97514e-23	1.026	6157.75	0.593353
HGB	rs877908	22	37464624	T	C	0.639418	12502	-0.0918612	0.016201	1.42722e-08	1.055	5764.99	0.980917
HGB	rs5756505	22	37467354	G	C	0.64113	12502	-0.0915024	0.0162516	1.7984e-08	1.053	5752.98	NA
HGB	rs6000553	22	37469192	A	G	0.473851	12502	-0.127908	0.0156891	3.55898e-16	0.988	6159.1	NA
HGB	rs4820268	22	37469591	G	A	0.472964	12502	-0.121798	0.0151975	1.10748e-15	1.014	6232.72	0.541054
HGB	rs2076085	22	37470041	C	A	0.473223	12502	-0.122884	0.0152379	7.36028e-16	1.01	6233.07	NA
HGB	rs2413450	22	37470224	T	C	0.457087	12502	-0.127099	0.0153469	1.21391e-16	1.014	6204.95	0.258211
HGB	rs2072860	22	37470604	G	A	0.473347	12502	-0.124738	0.0154037	5.58999e-16	0.988	6158.44	NA

## Sheet: S9 RBC
S9c Table. All variants reaching suggestive significance (1E-7) for association with red blood cell count in HCHS/SOL.
Trait	rsID or SNP name	Chromosome	Position	Coded Allele	Alternative Allele	CAF†	N	Beta	SE	p-value	oevar	effN	HWE p-value
RBC	rs218265	4	55408999	T	C	0.668613	12502	0.0331219	0.0052833	3.62999e-10	1.074	5540.13	0.487502
RBC	rs9399136	6	135402339	T	C	0.859751	12502	0.0548965	0.00684882	1.09717e-15	1	3014.97	NA
RBC	rs1331309	6	135406178	T	G	0.856036	12502	0.0541401	0.00673445	9.03724e-16	1.012	3081.45	NA
RBC	rs201166925	6	135406182	TG	T	0.587547	12502	-0.0289448	0.00495934	5.33372e-09	1.023	6059.36	NA
RBC	rs9376090	6	135411228	T	C	0.860222	12502	0.0546148	0.00678784	8.55555e-16	1.025	3006.48	0.216434
RBC	rs2210366	6	135415208	G	A	0.632141	12502	-0.0276833	0.00494581	2.17688e-08	1.001	5814.4	NA
RBC	rs66650371	6	135418632	TTAC	T	0.853798	12502	0.0552738	0.00665469	9.89826e-17	1.019	3121.18	NA
RBC	rs7776054	6	135418916	A	G	0.825373	12502	0.0478943	0.00622669	1.45102e-14	1.006	3603.89	NA
RBC	rs9399137	6	135419018	T	C	0.854903	12502	0.0547198	0.00667542	2.46028e-16	1.021	3101.59	0.130284
RBC	rs35786788	6	135419042	G	A	0.854439	12502	0.0554528	0.00667077	9.34747e-17	1.02	3109.82	NA
RBC	rs9389268	6	135419631	A	G	0.826626	12502	0.0490086	0.0062563	4.7456e-15	1.003	3583.47	NA
RBC	rs9376091	6	135419636	C	T	0.825257	12502	0.0478998	0.00624085	1.65146e-14	1.002	3605.78	NA
RBC	rs9402685	6	135419688	T	C	0.817145	12502	0.0485232	0.00614203	2.78505e-15	1.005	3736.08	NA
RBC	rs34164109	6	135421176	C	T	0.840368	12502	0.0544985	0.00646955	3.64301e-17	0.999	3350.92	NA
RBC	rs11759553	6	135422296	A	T	0.750653	12502	0.0364883	0.00554413	4.65975e-11	1.004	4680.07	NA
RBC	rs9373124	6	135423209	T	C	0.733516	12502	0.0368327	0.00545269	1.42875e-11	1.017	4887.54	NA
RBC	rs1074849	6	135423412	G	A	0.739002	12502	-0.032655	0.00549127	2.73593e-09	1.014	4822.73	0.700627
RBC	rs35959442	6	135424179	C	G	0.757986	12502	0.0381568	0.00556884	7.29037e-12	1.014	4586.82	NA
RBC	rs4895440	6	135426558	A	T	0.757195	12502	0.0380166	0.00555597	7.7837e-12	1.017	4597	NA
RBC	rs4895441	6	135426573	A	G	0.817189	12502	0.0465291	0.00610129	2.41939e-14	1.023	3735.37	0.191019
RBC	rs9376092	6	135427144	C	A	0.791113	12502	0.0414328	0.0058211	1.09743e-12	1.014	4131.99	0.404461
RBC	rs9389269	6	135427159	T	C	0.820989	12502	0.0451188	0.00615588	2.31231e-13	1.025	3674.75	0.181463
RBC	rs9402686	6	135427817	G	A	0.82099	12502	0.0450509	0.00616273	2.66712e-13	1.023	3674.72	NA
RBC	rs7758845	6	135428537	A	C	0.754901	12502	0.0375682	0.00554998	1.29616e-11	1.016	4626.37	NA
RBC	rs6920211	6	135431318	T	C	0.755319	12502	0.0368034	0.00554259	3.13426e-11	1.025	4621.04	0.360076
RBC	rs9494142	6	135431640	T	C	0.810797	12502	0.0422235	0.00600794	2.09588e-12	1.017	3835.74	NA
RBC	rs9389270	6	135431807	C	T	0.744141	12502	-0.0325491	0.00554859	4.45907e-09	1.005	4760.64	NA
RBC	rs1411919	6	135432061	A	G	0.706007	12502	-0.0317315	0.00525003	1.50281e-09	0.997	5189.86	0.578255
RBC	rs9494145	6	135432552	T	C	0.839186	12502	0.0380815	0.00641152	2.85808e-09	1.024	3374.37	0.0501291
RBC	rs9389271	6	135433404	C	T	0.703278	12502	-0.0300366	0.00523775	9.7721e-09	0.997	5202.13	NA
RBC	rs2223385	6	135435171	G	A	0.704407	12502	-0.0297285	0.00523828	1.38498e-08	1	5206.27	0.832469
RBC	rs9483788	6	135435501	T	C	0.830145	12502	0.0354717	0.00628455	1.65885e-08	1.018	3525.67	NA
RBC	rs10457632	6	135445202	A	G	0.673916	12502	-0.0274594	0.00513685	9.01315e-08	0.993	5456.25	NA
RBC	rs9321485	6	135447773	T	C	0.68949	12502	-0.0275819	0.00512129	7.21508e-08	1.01	5353.2	0.902979
RBC	rs9321486	6	135447820	T	C	0.657538	12502	-0.0288891	0.00505161	1.07287e-08	1.008	5630.44	NA
RBC	rs6592965	7	50427982	G	A	0.43521	12502	0.0260944	0.00481723	6.06411e-08	0.991	6146.04	0.256472
RBC	rs12718598	7	50428445	T	C	0.417253	12502	0.0261447	0.00484489	6.80112e-08	0.989	6079.8	0.17015
RBC	rs6976036	7	50429442	T	C	0.424097	12502	0.026012	0.00484569	7.95894e-08	0.99	6045.88	NA
RBC	rs7385804	7	100235970	C	A	0.295993	12502	0.028593	0.00512019	2.34567e-08	1.026	5210.36	0.060482
RBC	rs9801017	7	100236202	G	A	0.298824	12502	0.0281808	0.00511356	3.56804e-08	1.025	5239.04	NA
RBC	rs2075672	7	100240296	A	G	0.298832	12502	0.0289677	0.0051033	1.37669e-08	1.028	5239.13	0.143757
RBC	rs2541687	16	84780	G	A	0.983748	12502	-0.105584	0.0192043	3.84257e-08	0.979	391.37	NA
RBC	rs798669	16	88553	G	A	0.989581	12502	-0.135607	0.0244562	2.94137e-08	0.911	234.847	NA
RBC	rs798671	16	90070	G	A	0.989536	12502	-0.136021	0.0244172	2.53728e-08	0.909	235.353	NA
RBC	rs2562140	16	90599	T	C	0.989514	12502	-0.136061	0.0243886	2.4207e-08	0.91	236.083	NA
RBC	rs1088639	16	91062	G	C	0.989498	12502	-0.136092	0.0243655	2.33123e-08	0.91	236.456	NA
RBC	rs8053008	16	92976	T	C	0.976884	12502	-0.0862205	0.0159913	6.97911e-08	1.024	564.639	0.569611
RBC	rs1808554	16	138365	T	C	0.949246	12502	-0.0701163	0.0117353	2.30362e-09	0.966	1163.69	NA
RBC	rs2562181	16	141659	C	T	0.931531	12502	-0.0512757	0.00960838	9.47249e-08	1.071	1594.78	0.0321457
RBC	rs13336641	16	167408	C	T	0.98792	12502	-0.16071	0.0218875	2.09597e-13	0.984	293.616	NA
RBC	rs28508049	16	167751	G	C	0.984122	12502	-0.133216	0.0194848	8.09111e-12	0.96	375.087	NA
RBC	rs2857995	16	188335	T	A	0.978551	12502	-0.120352	0.0211588	1.2852e-08	0.589	309.112	NA
RBC	rs13332580	16	194787	C	G	0.968966	12502	-0.0804671	0.0144034	2.31481e-08	0.964	724.828	NA
RBC	rs73478395	16	202311	C	T	0.984311	12502	-0.114163	0.0193633	3.72737e-09	0.985	380.336	NA
RBC	rs141494605	16	216593	T	C	0.98572	12502	-0.111987	0.0207253	6.53882e-08	0.903	317.817	NA
RBC	rs147372619	16	220533	T	C	0.952265	12502	-0.0960394	0.0117728	3.41297e-16	1.019	1136.59	NA
RBC	rs147311930	16	220612	T	C	0.986352	12502	-0.122329	0.0208682	4.57308e-09	0.974	327.846	NA
RBC	esv2676630 †	16	223447	GCACTGACCCTCTTCTCTGCACAGCTCCTAAGCCACTGCCTGCTGGTGACCCTGGCCGCCCACCTCCCCGCCGAGTTCACCCCTGCGGTGCACGCCTCCCTGGACAAGTTCCTGGCTTCTGTGAGCACCGTGCTGACCTCCAAATACCGTTAAGCTGGAGCCTCGGTAGCCGTTCCTCCTGCCCGCTGGGCCTCCCAACGGGCCCTCCTCCCCTCCTTGCACCGGCCCTTCCTGGTCTTTGAATAAAGTCTGAGTGGGCAGCAGCCTGTGTGTGCCTGGGTTCTCTCTATCCCGGAATGTGCCAACAATGGAGGTGTTTACCTGTCTCAGACCAAGGACCTCTCTGCAGCTGCATGGGGCTGGGGAGGGAGAACTGCAGGGAGTATGGGAGGGGAAGCT…	G	0.973309	12502	-0.187021	0.0155592	2.79104e-33	0.943	612.541	NA
RBC	rs148228241	16	227187	G	T	0.986919	12502	-0.17231	0.022754	3.65548e-14	0.835	269.53	NA
RBC	rs76462751	16	227693	A	G	0.982651	12502	-0.116574	0.0185919	3.60642e-10	0.978	416.882	NA
RBC	rs11863726	16	230578	A	G	0.867147	12502	-0.0431798	0.00723672	2.4201e-09	1.037	2880.54	NA
RBC	rs3888374	16	231550	A	G	0.981788	12502	-0.113107	0.0178583	2.39573e-10	1	447.073	NA
RBC	rs7189975	16	247470	G	A	0.884343	12502	-0.0498255	0.0076488	7.31008e-11	1.065	2557.42	NA
RBC	chr16:257674:I	16	257674	G	GAA	0.985502	12502	-0.110658	0.0202936	4.95634e-08	0.971	346.885	NA
RBC	rs112148649	16	260336	C	A	0.976284	12502	-0.0936874	0.0154048	1.18916e-09	1.039	578.936	0.221497
RBC	rs11248908	16	262944	C	G	0.98551	12502	-0.109705	0.0202508	6.04946e-08	0.975	348.132	NA
RBC	rs200292372	16	271707	A	AG	0.98595	12502	-0.113527	0.0208125	4.90425e-08	0.952	329.743	NA
RBC	rs12103033	16	271712	A	G	0.985501	12502	-0.108712	0.0202794	8.28993e-08	0.972	347.279	NA
RBC	rs9806869	16	273219	G	C	0.985594	12502	-0.10895	0.0202983	7.98667e-08	0.976	346.486	NA
RBC	rs116776296	16	279452	G	A	0.98559	12502	-0.108577	0.0203261	9.2064e-08	0.973	345.517	NA
RBC	rs112832450	16	284986	C	T	0.98763	12502	-0.16771	0.0215584	7.29133e-15	1.001	305.462	NA
RBC	rs7200945	16	289335	G	A	0.969714	12502	-0.094211	0.0143314	4.90701e-11	0.997	732.14	NA
RBC	rs141271404	16	290625	C	T	0.985264	12502	-0.115532	0.0201994	1.06799e-08	0.964	349.958	NA
RBC	rs143342706	16	294113	A	G	0.978478	12502	-0.0943549	0.0168901	2.31804e-08	0.975	513.396	NA
RBC	rs9929571	16	294386	A	G	0.970199	12502	-0.0977546	0.0144597	1.37507e-11	0.996	720.037	NA
RBC	rs73484322	16	295352	A	G	0.984266	12502	-0.128404	0.0190944	1.7597e-11	1.022	387.234	NA
RBC	rs111795620	16	296458	G	A	0.984334	12502	-0.13109	0.0190793	6.38481e-12	1.028	385.581	NA
RBC	rs146299091	16	296748	GTGTTT	G	0.988423	12502	-0.182301	0.0220638	1.42698e-16	1.026	286.113	NA
RBC	rs9934353	16	297524	C	G	0.984233	12502	-0.129222	0.0189316	8.74963e-12	1.038	388.031	NA
RBC	rs13339636	16	298588	A	G	0.983563	12502	-0.131092	0.0181285	4.78452e-13	1.088	404.244	0.0344074
RBC	rs9932041	16	299502	G	A	0.984092	12502	-0.131761	0.0188651	2.86176e-12	1.037	391.436	NA
RBC	rs13331259	16	299923	A	G	0.988454	12502	-0.182079	0.0220495	1.48441e-16	1.03	285.353	NA
RBC	rs73484397	16	304040	G	T	0.98405	12502	-0.128535	0.0189935	1.31176e-11	1.02	392.453	NA
RBC	rs59752918	16	305731	C	A	0.984042	12502	-0.128148	0.0189862	1.48319e-11	1.02	392.641	NA
RBC	rs58450663	16	305862	G	A	0.984042	12502	-0.128113	0.018985	1.49787e-11	1.02	392.65	NA
RBC	rs59660904	16	306044	G	A	0.984041	12502	-0.128061	0.0189833	1.51991e-11	1.021	392.665	NA
RBC	rs8045544	16	308002	G	A	0.978534	12502	-0.116479	0.0166917	2.98869e-12	1.013	525.216	NA
RBC	rs8062070	16	308108	C	G	0.984028	12502	-0.127391	0.0189572	1.8184e-11	1.022	392.988	NA
RBC	rs13335497	16	310005	G	A	0.988082	12502	-0.171893	0.0217265	2.53916e-15	1.028	294.448	0.46541
RBC	rs13339558	16	310354	C	T	0.985911	12502	-0.148827	0.020262	2.05596e-13	1.012	347.326	NA
RBC	rs13335629	16	310380	G	A	0.985896	12502	-0.148638	0.0202558	2.16707e-13	1.012	347.694	NA
RBC	rs74823508	16	311107	G	A	0.988146	12502	-0.171373	0.0219985	6.69002e-15	1.008	292.872	NA
RBC	rs112933040	16	311132	G	A	0.983916	12502	-0.128949	0.0190619	1.33537e-11	1.005	395.688	NA
RBC	rs9924561	16	314780	G	T	0.987834	12502	-0.176508	0.022295	2.43417e-15	0.959	288.185	NA
RBC	rs9933285	16	319800	T	C	0.962478	12502	-0.0758101	0.0135861	2.40549e-08	0.906	818.11	NA
RBC	rs199929388	16	330050	TC	T	0.959585	12502	-0.0706957	0.0131484	7.58475e-08	0.939	910.551	NA
RBC	rs201174222	16	330053	TGG	T	0.959583	12502	-0.0706959	0.0131488	7.58997e-08	0.939	910.595	NA
RBC	rs141608031	16	330421	G	A	0.963608	12502	-0.0915044	0.0137736	3.06363e-11	0.936	820.708	NA
RBC	rs117307993	16	364008	G	A	0.988945	12502	-0.14173	0.0256145	3.14485e-08	0.758	207.204	NA
RBC	rs13329988	16	511094	C	T	0.969897	12502	-0.0782839	0.01391	1.82452e-08	1.081	730.026	NA
RBC	rs7195676	16	511763	A	C	0.969805	12502	-0.0776678	0.013872	2.15714e-08	1.084	732.203	0.00645372
RBC	rs7187121	16	511967	C	T	0.97178	12502	-0.0812488	0.01433	1.42935e-08	1.077	685.698	NA
RBC	rs116576832	16	512753	G	A	0.983683	12502	-0.110399	0.0184289	2.09143e-09	1.056	401.34	NA
RBC	rs114708932	16	513295	G	A	0.985935	12502	-0.119146	0.0197321	1.55838e-09	1.056	346.736	NA
RBC	rs116671898	16	525440	G	A	0.986082	12502	-0.121192	0.019997	1.35679e-09	1.041	343.157	0.0955281
RBC	rs150830250	16	526082	C	T	0.986314	12502	-0.124597	0.0201429	6.1854e-10	1.042	337.52	NA
RBC	rs115691825	16	529988	A	T	0.986309	12502	-0.124523	0.0201443	6.34597e-10	1.041	337.645	NA
RBC	rs148547318	16	533838	CT	C	0.98522	12502	-0.116745	0.0194954	2.11986e-09	1.036	364.092	NA
RBC	rs76013650	16	541091	C	T	0.985405	12502	-0.117072	0.0197033	2.8199e-09	1.028	359.609	NA
RBC	rs8046020	16	541873	C	T	0.985974	12502	-0.118611	0.0203516	5.60547e-09	1.001	345.789	NA
RBC	rs8046216	16	541972	C	T	0.98905	12502	-0.140886	0.0233672	1.64782e-09	0.954	258.344	NA
RBC	rs8047043	16	544745	G	C	0.986005	12502	-0.122554	0.0204303	1.9895e-09	1	345.039	NA
RBC	rs7190069	16	548364	G	A	0.986227	12502	-0.114181	0.0203518	2.01893e-08	1.02	339.643	NA
RBC	rs140834825	16	562383	G	C	0.986208	12502	-0.114507	0.0203436	1.81634e-08	1.019	340.1	NA
RBC	rs115490642	16	565768	G	A	0.986201	12502	-0.114841	0.0203383	1.63705e-08	1.019	340.278	NA
RBC	rs76772307	16	573603	A	G	0.986082	12502	-0.113734	0.0202534	1.95923e-08	1.019	343.157	0.0991419
RBC	rs115955817	16	579654	A	G	0.986257	12502	-0.118214	0.0205188	8.34933e-09	1.006	338.902	NA
RBC	rs78834549	16	580280	C	T	0.986262	12502	-0.118477	0.0205296	7.87915e-09	1.005	338.796	NA
RBC	rs114536223	16	580865	T	C	0.986268	12502	-0.118695	0.0205419	7.55177e-09	1.004	338.65	NA
RBC	rs116515524	16	580891	C	T	0.985918	12502	-0.116495	0.0201945	7.99108e-09	1.015	347.157	NA
RBC	chr16:581196:I	16	581196	C	CA	0.985921	12502	-0.116634	0.020201	7.75599e-09	1.014	347.082	NA
RBC	rs60095843	16	581721	T	C	0.966301	12502	-0.086454	0.0138474	4.28385e-10	0.997	811.774	NA
RBC	rs13331874	16	581733	A	G	0.948599	12502	-0.073561	0.011451	1.32752e-10	1.023	1219.18	NA
RBC	rs59047791	16	581775	C	T	0.956802	12502	-0.0762643	0.0124116	8.0158e-10	0.998	1031.4	NA
RBC	rs115811665	16	582867	A	C	0.98641	12502	-0.117651	0.0207388	1.40325e-08	0.996	333.845	NA
RBC	rs77327513	16	585108	C	T	0.975951	12502	-0.0949098	0.0160127	3.08257e-09	0.994	583.331	NA
RBC	rs76539504	17	77135447	T	G	0.956122	12502	0.0662215	0.0116604	1.35325e-08	1.023	1048.98	NA
RBC	rs142841210	X	153098028	G	A	0.980813	12489	0.0813833	0.014996	5.7306e-08	0.966524	362.871	NA
RBC	rs144847911	X	153098649	G	T	0.980805	12489	0.0813942	0.0149951	5.69755e-08	0.965934	362.799	NA
RBC	rs141352116	X	153101229	C	T	0.980773	12489	0.0814618	0.014991	5.50866e-08	0.965524	363.242	NA
RBC	rs112158529	X	153116006	G	C	0.982774	12489	0.0911349	0.0157677	7.47748e-09	0.955393	322.611	NA
RBC	rs146856499	X	153120195	G	A	0.977569	12489	0.0737148	0.0137967	9.14578e-08	0.975754	427.228	NA
RBC	chrX:153122965:D	X	153122965	GAGAA	G	0.977617	12489	0.0739284	0.0138012	8.47811e-08	0.977573	427.118	NA
RBC	chrX:153122987:D	X	153122987	AAG	A	0.97724	12489	0.0737896	0.0137059	7.29336e-08	0.972114	431.799	NA
RBC	rs111653248	X	153123141	G	A	0.967252	12489	0.0639217	0.0114534	2.39119e-08	0.984033	624.358	NA
RBC	rs112624208	X	153125180	G	A	0.966305	12489	0.0636433	0.0115032	3.15383e-08	0.954803	622.772	NA
RBC	rs7881265	X	153191240	T	C	0.978622	12489	0.0847351	0.0140928	1.82536e-09	0.966458	403.947	NA
RBC	rs150824159	X	153196182	C	T	0.980186	12489	0.0915754	0.0144256	2.17941e-10	0.997622	386.785	NA
RBC	rs189047640	X	153200016	C	T	0.979666	12489	0.0901504	0.0144792	4.77884e-10	0.96977	385.712	NA
RBC	rs7882027	X	153211607	C	T	0.980479	12489	0.0825061	0.0146319	1.71259e-08	0.976688	373.221	NA
RBC	rs7889328	X	153211887	G	A	0.980476	12489	0.0824788	0.0146307	1.72669e-08	0.976688	373.28	NA
RBC	rs7889967	X	153212344	G	A	0.980471	12489	0.0824325	0.0146286	1.75048e-08	0.976688	373.373	NA
RBC	rs143302326	X	153213150	G	A	0.981344	12489	0.0850181	0.0152819	2.64718e-08	0.935917	342.015	NA
RBC	rs150536778	X	153215345	G	A	0.980448	12489	0.0822415	0.0146198	1.85143e-08	0.977098	373.958	NA
RBC	rs1051153	X	153218362	C	T	0.980435	12489	0.0821743	0.0146159	1.88479e-08	0.977098	374.209	NA
RBC	rs1051151	X	153222483	G	T	0.980389	12489	0.0821964	0.0145911	1.76753e-08	0.976917	375.013	NA
RBC	rs147211339	X	153238423	C	T	0.97677	12489	0.0752168	0.0135918	3.1303e-08	0.958737	434.695	NA
RBC	rs138880088	X	153243038	G	A	0.980201	12489	0.0838092	0.0145787	8.99114e-09	0.968278	375.229	NA
RBC	rs140180287	X	153246410	G	A	0.980848	12489	0.0859836	0.0147863	6.06101e-09	0.972868	364.863	NA
RBC	rs138183490	X	153249951	T	A	0.974934	12489	0.073368	0.0130796	2.0308e-08	0.932426	455.974	NA
RBC	rs2734645	X	153294376	C	T	0.977578	12489	0.0761089	0.0139419	4.78757e-08	0.962819	421.551	NA
RBC	rs144536680	X	153313346	C	T	0.980751	12489	0.0863643	0.014668	3.90996e-09	1.00064	376.743	NA
RBC	rs143154790	X	153349030	A	C	0.980952	12489	0.0855274	0.0147042	6.00766e-09	1.00877	372.862	NA
RBC	chrX:153370048:I	X	153370048	A	AAC	0.97708	12489	0.0761827	0.0139748	4.99651e-08	0.919589	411.485	NA
RBC	rs145782678	X	153374007	C	G	0.98037	12489	0.0861968	0.0146114	3.65039e-09	0.990491	380.453	NA
RBC	rs137875631	X	153380684	T	C	0.979866	12489	0.0905195	0.0147089	7.55276e-10	0.960261	378.114	NA
RBC	rs2872737	X	153392354	A	G	0.972103	12489	0.0864555	0.0127557	1.22039e-11	0.954081	517.232	NA
RBC	rs146041456	X	153393412	A	G	0.975536	12489	0.0951087	0.0131162	4.12996e-13	1.00813	476.811	NA
RBC	rs111607528	X	153398074	T	C	0.962537	12489	0.0619766	0.0112023	3.15716e-08	0.943753	682.467	NA
RBC	rs13440878	X	153399809	T	C	0.97618	12489	0.0975	0.0131313	1.12771e-13	1.03541	464.4	0.00905919
RBC	chrX:153402826:D	X	153402826	TTTTTC	T	0.973601	12489	0.0840197	0.0135943	6.38967e-10	0.885179	454.845	NA
RBC	chrX:153402842:D	X	153402842	TTTTC	T	0.982061	12489	0.103306	0.0185819	2.70552e-08	0.690147	242.51	NA
RBC	rs146461515	X	153404102	T	G	0.981408	12489	0.113918	0.0149696	2.74186e-14	1.01526	363.908	NA
RBC	rs5986960	X	153405248	C	A	0.931027	12489	0.0461077	0.00847548	5.32407e-08	1.00811	1297.94	NA
RBC	rs147030657	X	153405651	T	C	0.976624	12489	0.0961971	0.013804	3.19684e-12	0.955179	435.562	NA
RBC	rs141683532	X	153492493	C	A	0.973186	12489	0.0881971	0.0152594	7.47705e-09	0.700229	365.193	NA
RBC	rs145100752	X	153514547	G	A	0.958313	12489	0.0698003	0.0114742	1.17763e-09	0.822081	659.475	NA
RBC	rs142822966	X	153523952	T	G	0.960423	12489	0.0741117	0.0109923	1.56052e-11	0.91931	701.49	NA
RBC	rs139999867	X	153529436	C	T	0.961768	12489	0.0792509	0.011164	1.25859e-12	0.919491	678.438	NA
RBC	rs5986968	X	153530363	G	C	0.961833	12489	0.0794877	0.0111752	1.13654e-12	0.918491	676.567	NA
RBC	rs184713543	X	153531908	T	C	0.912848	12489	0.0426208	0.00778662	4.4101e-08	0.972015	1574.48	NA
RBC	rs113187971	X	153532025	G	C	0.921324	12489	0.0450104	0.00804148	2.17747e-08	0.958343	1411.29	NA
RBC	rs5987239	X	153533569	C	G	0.971418	12489	0.0941909	0.0131155	6.88639e-13	0.896113	497.573	NA
RBC	rs2315056	X	153533839	C	T	0.938172	12489	0.051274	0.00886363	7.26136e-09	0.965343	1130.99	NA
RBC	rs5987241	X	153535981	G	T	0.976667	12489	0.105188	0.0139999	5.75602e-14	0.950884	432.705	NA
RBC	rs150932037	X	153538786	A	C	0.937097	12489	0.0508009	0.00878113	7.2412e-09	0.966343	1150.92	NA
RBC	rs113605310	X	153538910	C	T	0.937113	12489	0.0508162	0.00878224	7.1975e-09	0.966343	1150.64	NA
RBC	rs150648994	X	153541828	C	T	0.936178	12489	0.0476835	0.00878148	5.63518e-08	0.956572	1155.01	NA
RBC	chrX:153549841:I	X	153549841	T	TG	0.971632	12489	0.0774288	0.0127108	1.11811e-09	0.961244	529.864	NA
RBC	rs116600531	X	153551423	T	G	0.969841	12489	0.0767457	0.0124557	7.20635e-10	0.946704	553.952	NA
RBC	rs147640437	X	153551501	A	G	0.97052	12489	0.0801826	0.0126426	2.26446e-10	0.940294	538.043	NA
RBC	rs114084652	X	153551526	G	C	0.969891	12489	0.0768783	0.0124643	6.92047e-10	0.946113	552.703	NA
RBC	chrX:153551757:I	X	153551757	C	CT	0.976896	12489	0.103436	0.0138824	9.27301e-14	0.971785	437.972	NA
RBC	rs73629199	X	153554142	A	C	0.948647	12489	0.0584671	0.00952727	8.41918e-10	0.978622	960.093	NA
RBC	rs116395328	X	153557482	C	T	0.965951	12489	0.0706066	0.0118107	2.256e-09	0.93572	616.01	NA
RBC	rs115709298	X	153563105	A	G	0.973788	12489	0.0879229	0.0127114	4.61746e-12	1.01585	510.176	NA
RBC	chrX:153564389:I	X	153564389	C	CTAG	0.973933	12489	0.088314	0.0127747	4.73853e-12	1.01203	507.412	NA
RBC	rs148852091	X	153572911	G	A	0.976755	12489	0.100678	0.0150063	1.9591e-11	0.83736	379.406	NA
RBC	rs183132698	X	153581619	C	T	0.968404	12489	0.0800357	0.011613	5.50522e-12	1.01657	612.42	NA
RBC	rs116703563	X	153584170	C	T	0.974467	12489	0.0919006	0.0128266	7.7881e-13	1.00885	497.153	NA
RBC	rs113002660	X	153584660	G	C	0.94776	12489	0.0526807	0.00925105	1.23686e-08	1.00346	997.367	NA
RBC	rs61741041	X	153585827	C	T	0.950725	12489	0.0612799	0.00949069	1.06913e-10	1.01885	942.37	NA
RBC	rs7888047	X	153591348	A	G	0.937536	12489	0.0498715	0.00858721	6.33578e-09	1.0308	1181.99	NA
RBC	rs12013188	X	153594309	G	A	0.938943	12489	0.0522887	0.00879356	2.7436e-09	1.01116	1156.28	NA
RBC	rs142342229	X	153596624	G	T	0.968986	12489	0.0786488	0.0116869	1.70065e-11	1.02321	601.319	NA
RBC	rs143776557	X	153598659	T	C	0.969499	12489	0.0781889	0.0117185	2.51878e-11	1.03416	591.614	NA
RBC	rs114839120	X	153609958	C	G	0.969438	12489	0.0777292	0.0117098	3.1802e-11	1.03375	592.804	NA
RBC	rs116301817	X	153626695	G	A	0.969574	12489	0.0760885	0.0116781	7.24453e-11	1.04334	590.248	NA
RBC	rs116785113	X	153627986	C	A	0.950141	12489	0.0570625	0.00932522	9.40676e-10	1.04716	953.146	NA
RBC	rs183182105	X	153654958	G	A	0.966436	12489	0.0735668	0.0113213	8.13335e-11	1.02306	649.61	NA
RBC	rs116109691	X	153658858	A	G	0.959251	12489	0.0567792	0.0103669	4.32685e-08	1.02779	784.323	NA
RBC	rs115712917	X	153668979	A	C	0.968201	12489	0.0749253	0.0115937	1.02938e-10	1.02129	616.333	NA
RBC	rs149776705	X	153686095	C	T	0.962127	12489	0.067958	0.0109054	4.61776e-10	0.988605	722.374	NA
RBC	rs73573416	X	153702686	C	T	0.933346	12489	0.0483561	0.00882456	4.26011e-08	0.926425	1165.58	NA
RBC	rs141235526	X	153705260	G	A	0.97037	12489	0.0883252	0.0124048	1.07713e-12	0.951441	547.21	NA
RBC	chrX:153706047:I	X	153706047	C	CG	0.97427	12489	0.102758	0.0133489	1.38409e-14	0.927753	464.989	NA
RBC	rs12006970	X	153708719	C	T	0.95279	12489	0.0729408	0.0100089	3.1554e-13	0.957851	866.548	NA
RBC	rs187316382	X	153726702	G	A	0.952447	12489	0.0598302	0.00995713	1.86918e-09	0.975851	888.523	NA
RBC	rs28844711	X	153726824	C	T	0.95814	12489	0.0719142	0.0105055	7.62675e-12	0.96831	779.962	NA
RBC	rs113124160	X	153734772	G	A	0.96715	12489	0.0743699	0.0118936	4.02777e-10	0.961244	611.566	NA
RBC	rs9887158	X	153742744	T	C	0.94087	12489	0.0473802	0.00888459	9.66841e-08	1.01372	1122.52	NA
RBC	rs5986988	X	153745316	T	G	0.940834	12489	0.0481488	0.00886717	5.6354e-08	1.01872	1123.23	NA
RBC	rs11156578	X	153749844	A	G	0.943995	12489	0.0563323	0.00909932	5.98511e-10	1.01836	1065.78	NA
RBC	rs4898346	X	153750109	A	C	0.934539	12489	0.0482914	0.00892287	6.22921e-08	0.949195	1171.51	NA
RBC	rs28470352	X	153753490	T	A	0.944983	12489	0.0564743	0.00912063	5.94309e-10	1.028	1047.54	NA
RBC	chrX:153754992:I	X	153754992	G	GTA	0.930208	12489	0.0480105	0.00851539	1.71952e-08	0.977671	1285.34	NA
RBC	rs12389431	X	153757417	G	A	0.944795	12489	0.0564808	0.00908971	5.17484e-10	1.031	1051	NA
RBC	rs12393550	X	153758660	G	A	0.944738	12489	0.0564772	0.00907909	4.9531e-10	1.03241	1052.04	NA
RBC	rs5986990	X	153761628	G	A	0.944661	12489	0.0565051	0.00906144	4.49537e-10	1.035	1053.47	NA
RBC	rs2515905	X	153762075	G	A	0.973829	12489	0.104866	0.0129248	4.91637e-16	0.995671	506.983	NA
RBC	rs2515904	X	153762771	G	C	0.973833	12489	0.104882	0.0129252	4.8756e-16	0.995671	506.905	NA
RBC	rs1050829	X	153763492	T	C	0.944654	12489	0.0565545	0.0090562	4.24245e-10	1.03541	1053.59	0.705333
RBC	rs1050828	X	153764217	C	T	0.980208	12489	0.131412	0.0145179	1.40706e-19	1.03777	386.852	0.128882
RBC	rs762515	X	153764528	T	C	0.940877	12489	0.0514276	0.00879927	5.08002e-09	1.03482	1122.52	0.773664
RBC	rs762516	X	153764663	C	T	0.973836	12489	0.104906	0.0129262	4.82935e-16	0.995671	506.848	NA
RBC	rs762517	X	153764734	G	A	0.974732	12489	0.107829	0.0133563	6.84266e-16	0.95854	471.605	NA
RBC	rs73573488	X	153771125	A	G	0.942296	12489	0.055201	0.00891943	6.06044e-10	1.03182	1096.8	NA
RBC	rs28534384	X	153826922	G	C	0.943382	12489	0.0587194	0.00900844	7.11266e-11	1.02772	1076.44	NA
RBC	rs5986998	X	153833300	C	T	0.944002	12489	0.0587446	0.00910508	1.10488e-10	1.02262	1064.71	NA
RBC	rs5987002	X	153877370	C	T	0.958532	12489	0.0773621	0.0102119	3.57276e-14	1.0289	797.867	NA
RBC	rs73641106	X	153880007	C	G	0.941359	12489	0.0542702	0.0088985	1.06864e-09	1.03444	1112.37	NA
RBC	rs7063597	X	153891601	C	T	0.979453	12489	0.119829	0.0141879	3.0183e-17	1.04367	401.479	0.104499
RBC	rs146474788	X	153893403	G	A	0.979466	12489	0.120208	0.0142006	2.56087e-17	1.04267	401.229	NA
RBC	rs12395061	X	153905520	A	G	0.959934	12489	0.0807639	0.0103586	6.348e-15	1.03631	771.517	NA
RBC	rs141555380	X	153906012	C	T	0.976508	12489	0.110156	0.0134115	2.14783e-16	1.02185	458.081	NA
RBC	rs185814586	X	153918692	C	G	0.979654	12489	0.121557	0.0143345	2.25111e-17	1.03285	397.602	NA
RBC	rs138941436	X	153924304	A	G	0.973999	12489	0.103233	0.0128629	1.00957e-15	1.01008	505.951	NA
RBC	rs60894536	X	153924967	T	C	0.948144	12489	0.0602175	0.0093389	1.13316e-10	1.03531	989.358	NA
RBC	rs57522968	X	153925757	A	T	0.945426	12489	0.0607437	0.00910777	2.56788e-11	1.03967	1038.86	NA
RBC	chrX:153935022:I	X	153935022	T	TA	0.938564	12489	0.0515234	0.00878405	4.47605e-09	0.98954	1151.43	NA
RBC	rs59769492	X	153935795	T	C	0.943802	12489	0.0588129	0.00901375	6.80905e-11	1.03626	1068.55	NA
RBC	rs142516556	X	153937634	C	T	0.946923	12489	0.0547424	0.00940228	5.80608e-09	1.01357	1011.38	NA
RBC	rs60001847	X	153939790	T	C	0.961208	12489	0.082259	0.0105508	6.36529e-15	1.03398	747.785	NA
RBC	rs1848764	X	153950542	A	T	0.961606	12489	0.0820369	0.0106134	1.07919e-14	1.03539	740.198	NA
RBC	rs149621038	X	153953125	C	T	0.971924	12489	0.0922901	0.0123861	9.25672e-14	1.00711	545.51	NA
RBC	rs7885619	X	153960717	T	G	0.974645	12489	0.10357	0.0131218	2.95107e-15	1.00829	493.407	NA
RBC	rs2063321	X	153982125	A	T	0.961104	12489	0.0784687	0.0107285	2.59204e-13	1.00383	749.925	NA
RBC	rs4546826	X	153985892	C	T	0.129402	12489	-0.0420039	0.00698559	1.82198e-09	0.882966	2039.11	NA
RBC	rs59519846	X	153987605	T	C	0.960676	12489	0.0774563	0.0107025	4.57946e-13	1.00206	757.859	NA
RBC	rs5987022	X	153997695	C	T	0.960762	12489	0.0768762	0.0106874	6.33153e-13	1.00606	756.26	NA
RBC	rs5987026	X	154012121	T	C	0.952981	12489	0.0688654	0.00988103	3.18183e-12	1.01911	900.313	NA
RBC	rs5987027	X	154014107	C	T	0.959359	12489	0.0682866	0.0102899	3.21745e-11	1.05606	782.407	0.0741846
RBC	rs150468981	X	154025604	C	T	0.959599	12489	0.0711128	0.0103309	5.83865e-12	1.0482	778.043	NA
RBC	chrX:154041153:D	X	154041153	GCTTA	G	0.953001	12489	0.0681903	0.00989766	5.59721e-12	1.00742	900.325	NA
RBC	rs5987034	X	154041857	G	C	0.932882	12489	0.0456215	0.00841968	6.0122e-08	1.04369	1264.88	NA
RBC	rs146972772	X	154062552	G	T	0.959781	12489	0.0660791	0.0102928	1.36308e-10	1.05979	774.402	NA
RBC	rs143727248	X	154062670	C	T	0.959781	12489	0.0660649	0.0102922	1.37261e-10	1.05979	774.399	NA
RBC	rs28370233	X	154063935	A	G	0.959662	12489	0.0645938	0.0102569	3.02305e-10	1.05961	776.733	0.0562723
RBC	rs28370232	X	154064012	A	C	0.959774	12489	0.0658625	0.0102857	1.52055e-10	1.06138	774.518	NA
RBC	rs184832892	X	154067799	G	A	0.959719	12489	0.0655979	0.0102831	1.7805e-10	1.06097	775.553	NA
RBC	rs5987043	X	154068928	A	G	0.952358	12489	0.0629439	0.00952961	3.97304e-11	1.06982	912.23	NA
RBC	rs138703929	X	154076255	C	A	0.959163	12489	0.0650822	0.0102189	1.90524e-10	1.05915	786.063	NA
RBC	rs188375209	X	154077054	G	C	0.959161	12489	0.065071	0.0102186	1.91662e-10	1.05915	786.095	NA
RBC	rs7066193	X	154077441	C	T	0.956433	12489	0.0669286	0.0099962	2.1507e-11	1.04338	836.989	NA
RBC	rs7879130	X	154079824	G	C	0.959156	12489	0.0650288	0.0102176	1.96067e-10	1.05915	786.198	NA
RBC	rs1800297	X	154088838	T	C	0.959671	12489	0.065276	0.0102754	2.1161e-10	1.06097	776.46	NA
RBC	rs189776248	X	154100635	T	C	0.963147	12489	0.0713406	0.0109729	7.9504e-11	1.00847	711.281	NA
RBC	rs28412378	X	154103500	A	G	0.959611	12489	0.06506	0.0102649	2.32599e-10	1.06138	777.57	0.0471338
RBC	rs28370225	X	154124011	C	T	0.959497	12489	0.0678085	0.0103337	5.3135e-11	1.05315	779.434	NA
RBC	rs28370215	X	154135438	C	G	0.95904	12489	0.0666228	0.0103179	1.06814e-10	1.04997	787.828	NA
RBC	rs148368240	X	154138362	A	G	0.963321	12489	0.07442	0.011214	3.21523e-11	0.981523	694.637	NA
RBC	rs191269808	X	154148377	C	T	0.95939	12489	0.0657533	0.010331	1.95697e-10	1.05738	781.247	NA
RBC	rs1104645	X	154148483	T	G	0.957483	12489	0.0640476	0.0101313	2.5859e-10	1.05977	816.72	NA
RBC	chrX:154164240:I	X	154164240	T	TAGAGA	0.960632	12489	0.0683678	0.0105593	9.50327e-11	1.04461	757.9	NA
RBC	rs12014480	X	154167288	G	A	0.958805	12489	0.0670216	0.0102305	5.70965e-11	1.06256	792.166	0.0757367
RBC	rs148439175	X	154178584	T	C	0.959551	12489	0.065501	0.0103377	2.3558e-10	1.0592	778.246	NA
RBC	rs139039414	X	154183724	G	A	0.958547	12489	0.0683454	0.0103774	4.51887e-11	1.03074	797.022	NA
RBC	chrX:154187660:I	X	154187660	C	CA	0.969182	12489	0.104078	0.0133596	6.67313e-15	0.796704	476.003	NA
RBC	rs140657308	X	154207774	A	C	0.973043	12489	0.0812227	0.012647	1.34259e-10	1.01462	523.991	NA
RBC	rs151161250	X	154234415	T	G	0.964287	12489	0.070905	0.0117278	1.48576e-09	0.86331	595.691	NA
RBC	rs28370191	X	154251822	C	T	0.974225	12489	0.0864651	0.0129763	2.67745e-11	0.99895	500.943	NA
RBC	rs28370190	X	154251823	C	T	0.974225	12489	0.0864654	0.0129763	2.67712e-11	0.99895	500.942	NA
RBC	rs112877021	X	154279739	G	C	0.973379	12489	0.0840217	0.0125702	2.32226e-11	1.03431	517.56	NA
RBC	chrX:154366476:D	X	154366476	ATCT	A	0.973782	12489	0.0882678	0.0129461	9.22516e-12	0.988179	503.927	NA
RBC	rs41362344	X	154375072	C	T	0.967114	12489	0.0742555	0.0121405	9.57356e-10	0.906868	577.25	NA
RBC	rs147546521	X	154400314	C	A	0.970381	12489	0.0868472	0.0126195	5.90142e-12	0.939655	539.738	NA
RBC	rs141555246	X	154407125	C	T	0.974026	12489	0.094812	0.0133281	1.12964e-12	0.941475	475.735	NA
RBC	rs139218183	X	154461823	G	A	0.965403	12489	0.0636289	0.0114196	2.51969e-08	0.967196	646.927	NA
RBC	rs189474234	X	154484201	C	T	0.973694	12489	0.0940339	0.0134232	2.46389e-12	0.913475	467.392	NA
RBC	rs17052030	X	154488275	G	T	0.974112	12489	0.0941542	0.0134214	2.29581e-12	0.927835	467.366	NA
RBC	rs573639	X	154494201	T	A	0.899086	12489	0.0392721	0.0067862	7.16354e-09	1.03231	1852.32	NA
RBC	rs150053350	X	154555867	C	T	0.971348	12489	0.082648	0.0127259	8.33119e-11	0.936606	521.078	NA
RBC	chrX:154557928:D	X	154557928	CAA	C	0.971348	12489	0.0826457	0.0127259	8.34161e-11	0.936606	521.074	NA
RBC	rs149351607	X	154651952	C	T	0.913825	12489	0.0397607	0.0073551	6.44966e-08	0.966557	1547.58	NA
RBC	rs139287365	X	154676485	C	T	0.975435	12489	0.100989	0.0139731	4.92399e-13	0.896016	428.759	NA
RBC	rs142036772	X	154738401	A	G	0.971322	12489	0.0783393	0.0126747	6.3796e-10	0.944655	525.964	NA
RBC	rs149173884	X	154764617	A	C	0.971162	12489	0.078038	0.0126294	6.44729e-10	0.945065	529.096	NA
RBC	rs6420605	X	154786367	G	A	0.0975854	12489	-0.0380271	0.00709141	8.21155e-08	0.937704	1681.62	NA
RBC	rs192928198	X	154902188	G	T	0.972569	12489	0.0845659	0.0133763	2.5805e-10	0.889655	474.227	NA
RBC	rs17052130	X	154905080	T	C	0.973744	12489	0.0897607	0.0133848	1.99828e-11	0.920426	470.095	NA

## Sheet: S9 RDW
S9d Table. All variants reaching suggestive significance (1E-7) for association with red cell distribution width in HCHS/SOL.
Trait	rsID or SNP name	Chromosome	Position	Coded Allele	Alternative Allele	CAF†	N	Beta	SE	p-value	oevar	effN	HWE p-value
RDW	rs6685034	1	193954300	A	C	0.974711	12501	-0.0187714	0.00343866	4.78988e-08	1.016	616.297	NA
RDW	rs4975528	5	1017915	G	A	0.700799	12501	-0.00658569	0.00119749	3.80689e-08	0.962	5043.2	NA
RDW	rs7709347	5	1086219	C	T	0.410826	12501	-0.00597794	0.00111154	7.52941e-08	0.981	5936.7	NA
RDW	rs4975593	5	1097281	T	C	0.640429	12501	0.00671151	0.00111893	1.99591e-09	1.017	5757.45	0.399801
RDW	rs4535497	5	1107428	C	A	0.613783	12501	0.00691417	0.00112013	6.71469e-10	1.002	5926.81	NA
RDW	rs4458624	5	1109314	G	C	0.627364	12501	0.0062293	0.0011485	5.83307e-08	0.982	5739.72	NA
RDW	rs4565255	5	1109568	T	C	0.597657	12501	0.00710159	0.00112847	3.11185e-10	0.983	5909.85	NA
RDW	rs6864465	5	1110797	T	C	0.586769	12501	0.00705694	0.00112702	3.81096e-10	0.98	5941.02	NA
RDW	rs13181874	5	1112872	G	C	0.634519	12501	0.00638079	0.00113778	2.04567e-08	1.013	5798.08	NA
RDW	rs4580814	5	1113244	G	T	0.61955	12501	0.00689307	0.00111674	6.72081e-10	1.021	5893.16	0.533284
RDW	rs6880997	5	1113486	T	G	0.617431	12501	0.00683675	0.00111457	8.5722e-10	1.023	5905.72	0.905165
RDW	rs6895108	5	1113500	G	A	0.618664	12501	0.00681538	0.00111645	1.03118e-09	1.022	5898.44	NA
RDW	rs7701990	5	1114822	G	A	0.618615	12501	0.00679249	0.00112087	1.36103e-09	1.014	5898.74	NA
RDW	rs7702189	5	1114944	G	A	0.618621	12501	0.00679336	0.00112115	1.3673e-09	1.014	5898.7	NA
RDW	rs7703616	5	1115115	C	T	0.600789	12501	0.00649558	0.00110974	4.82138e-09	1.015	5996.52	NA
RDW	rs35542938	5	127345966	CAT	C	0.726377	12501	0.00661302	0.00121661	5.46079e-08	0.991	4924.51	NA
RDW	rs200284699	5	127349898	T	TA	0.816386	12501	0.010267	0.00139185	1.62513e-13	1.013	3747.8	NA
RDW	rs3749748	5	127350549	C	T	0.843093	12501	0.0103292	0.00147328	2.36586e-12	1.015	3307.45	0.882541
RDW	rs17764730	5	127357526	C	T	0.843133	12501	0.0105296	0.00147318	8.8357e-13	1.015	3306.77	0.852391
RDW	rs34576922	5	127364103	C	G	0.842379	12501	0.0103232	0.00147047	2.21389e-12	1.014	3319.68	NA
RDW	rs6860245	5	127367998	G	C	0.843	12501	0.0104048	0.00147305	1.6244e-12	1.015	3309.04	NA
RDW	rs2250127	5	127388844	G	A	0.8431	12501	0.0103097	0.0014739	2.65557e-12	1.014	3307.32	NA
RDW	rs6888037	5	127406259	G	T	0.156937	12501	-0.0104944	0.00147547	1.13878e-12	1.012	3307.96	NA
RDW	rs6595799	5	127408683	C	T	0.203933	12501	-0.00874371	0.00137711	2.16246e-10	0.933	3786.98	NA
RDW	rs3812049	5	127418850	C	G	0.170404	12501	-0.00943138	0.00142914	4.12943e-11	1.006	3534.44	NA
RDW	rs6889311	5	127431285	A	G	0.15479	12501	-0.0101139	0.00148312	9.14767e-12	1.011	3271.02	NA
RDW	rs147956838	5	127432908	T	TAGA	0.155145	12501	-0.0101476	0.001483	7.77463e-12	1.009	3277.13	NA
RDW	rs2409110	5	127433047	A	T	0.154791	12501	-0.0101124	0.00148306	9.19246e-12	1.011	3271.04	NA
RDW	rs1112956	5	127433798	A	G	0.154236	12501	-0.0101852	0.00148526	7.00701e-12	1.011	3261.45	NA
RDW	rs9327468	5	127441861	C	A	0.154907	12501	-0.0101375	0.00148464	8.59437e-12	1.009	3273.03	NA
RDW	rs1560637	5	127448066	A	C	0.154019	12501	-0.0101519	0.00148586	8.35561e-12	1.012	3257.68	NA
RDW	rs7734927	5	127453735	T	A	0.15408	12501	-0.0101421	0.00148503	8.51922e-12	1.013	3258.75	NA
RDW	rs2617617	5	127455008	C	T	0.153972	12501	-0.010158	0.00148528	7.97039e-12	1.014	3256.88	NA
RDW	rs1993878	5	127476971	C	A	0.154848	12501	-0.00996394	0.00148444	1.91623e-11	1.009	3272.02	NA
RDW	rs2568928	5	127487603	A	G	0.154778	12501	-0.00995694	0.0014852	2.02649e-11	1.009	3270.81	NA
RDW	rs790155	5	127498380	C	T	0.151788	12501	-0.00972999	0.00149015	6.59725e-11	1.018	3218.97	0.283873
RDW	rs790154	5	127501235	A	G	0.15168	12501	-0.00975149	0.00149106	6.15261e-11	1.017	3217.09	NA
RDW	rs11439479	5	127508074	G	GT	0.151659	12501	-0.00975295	0.0014915	6.19287e-11	1.017	3216.72	NA
RDW	rs3101725	5	127524018	T	C	0.151824	12501	-0.00976607	0.00149213	5.94661e-11	1.015	3219.6	NA
RDW	rs251393	5	127533085	T	C	0.145869	12501	-0.00889016	0.00152455	5.49827e-09	1	3115.03	NA
RDW	rs251390	5	127538346	G	A	0.156483	12501	-0.00888024	0.00148564	2.26745e-09	1.002	3300.17	NA
RDW	rs251389	5	127541877	A	C	0.164225	12501	-0.00873242	0.00145662	2.03509e-09	0.998	3424.78	NA
RDW	rs251216	5	127543280	A	G	0.157245	12501	-0.00885584	0.00147882	2.11825e-09	1.007	3313.24	NA
RDW	rs200896029	14	23481407	TA	T	0.787253	12501	-0.00745503	0.00136388	4.6019e-08	1.05	4187.48	NA
RDW	rs10132820	14	23481408	A	T	0.78716	12501	-0.00743337	0.00136377	5.02003e-08	1.05	4188.81	NA
RDW	rs11846575	14	23491284	C	G	0.70499	12501	-0.00697423	0.0012318	1.49795e-08	1.099	5199.89	NA
RDW	rs8013143	14	23494277	A	G	0.703064	12501	-0.00715943	0.00123263	6.31366e-09	1.104	5219.55	0.150416
RDW	rs941718	14	23495048	T	C	0.703144	12501	-0.00716816	0.00123262	6.04902e-09	1.103	5218.73	0.171559
RDW	rs7147308	14	23497629	C	T	0.70318	12501	-0.00720706	0.00123788	5.81162e-09	1.095	5218.37	NA
RDW	rs113525195	14	23499321	C	A	0.703303	12501	-0.00720955	0.00123978	6.05643e-09	1.093	5217.12	NA
RDW	rs111473449	15	95330055	G	A	0.970139	12501	-0.01762	0.00318498	3.16181e-08	0.993	719.224	NA
RDW	rs8031155	15	95369492	G	T	0.972568	12501	-0.0174317	0.00325966	8.90751e-08	1.021	667.046	NA
RDW	rs76034443	15	95371112	C	A	0.972546	12501	-0.0173988	0.00325937	9.39313e-08	1.021	667.566	NA
RDW	rs6496046	15	95373417	C	G	0.972627	12501	-0.0175066	0.00326988	8.60827e-08	1.017	665.642	NA
RDW	esv2676630 †	16	223447	GCACTGACCCTCTTCTCTGCACAGCTCCTAAGCCACTGCCTGCTGGTGACCCTGGCCGCCCACCTCCCCGCCGAGTTCACCCCTGCGGTGCACGCCTCCCTGGACAAGTTCCTGGCTTCTGTGAGCACCGTGCTGACCTCCAAATACCGTTAAGCTGGAGCCTCGGTAGCCGTTCCTCCTGCCCGCTGGGCCTCCCAACGGGCCCTCCTCCCCTCCTTGCACCGGCCCTTCCTGGTCTTTGAATAAAGTCTGAGTGGGCAGCAGCCTGTGTGTGCCTGGGTTCTCTCTATCCCGGAATGTGCCAACAATGGAGGTGTTTACCTGTCTCAGACCAAGGACCTCTCTGCAGCTGCATGGGGCTGGGGAGGGAGAACTGCAGGGAGTATGGGAGGGGAAGCT…	G	0.973307	12501	-0.0322403	0.00349607	2.9199e-20	0.943	612.54	NA
RDW	rs148228241	16	227187	G	T	0.986918	12501	-0.0317436	0.00511414	5.39971e-10	0.835	269.53	NA
RDW	rs112832450	16	284986	C	T	0.987629	12501	-0.0301698	0.00484759	4.85658e-10	1.001	305.461	NA
RDW	rs73484322	16	295352	A	G	0.984264	12501	-0.0276275	0.00428476	1.13438e-10	1.022	387.233	NA
RDW	rs111795620	16	296458	G	A	0.984333	12501	-0.0281117	0.00428137	5.16632e-11	1.028	385.58	NA
RDW	rs146299091	16	296748	GTGTTT	G	0.988422	12501	-0.0394457	0.00495209	1.64605e-15	1.026	286.113	NA
RDW	rs9934353	16	297524	C	G	0.984231	12501	-0.027874	0.00424811	5.32655e-11	1.038	388.031	NA
RDW	rs13339636	16	298588	A	G	0.983561	12501	-0.0267887	0.00406916	4.59924e-11	1.088	404.244	0.0344074
RDW	rs9932041	16	299502	G	A	0.984091	12501	-0.0282747	0.0042336	2.41168e-11	1.037	391.435	NA
RDW	rs13331259	16	299923	A	G	0.988454	12501	-0.0394733	0.00494891	1.50959e-15	1.03	285.352	NA
RDW	rs112541148	16	300393	AC	A	0.960036	12501	-0.0153428	0.00287041	9.03285e-08	0.992	951.579	NA
RDW	rs200897329	16	300395	CT	C	0.960023	12501	-0.0154323	0.00287087	7.63826e-08	0.991	950.916	NA
RDW	rs73484397	16	304040	G	T	0.984049	12501	-0.0280531	0.00426199	4.63679e-11	1.02	392.453	NA
RDW	rs59752918	16	305731	C	A	0.984041	12501	-0.0280113	0.00426028	4.86593e-11	1.02	392.64	NA
RDW	rs58450663	16	305862	G	A	0.984041	12501	-0.0280087	0.00426	4.87116e-11	1.02	392.649	NA
RDW	rs59660904	16	306044	G	A	0.98404	12501	-0.0280004	0.00425961	4.91592e-11	1.021	392.665	NA
RDW	rs8045544	16	308002	G	A	0.978532	12501	-0.0233617	0.00374336	4.35229e-10	1.013	525.215	NA
RDW	rs8062070	16	308108	C	G	0.984027	12501	-0.0279104	0.0042537	5.32953e-11	1.022	392.987	NA
RDW	rs13335497	16	310005	G	A	0.988081	12501	-0.0376972	0.0048759	1.06432e-14	1.028	294.448	0.46541
RDW	rs13339558	16	310354	C	T	0.98591	12501	-0.032854	0.00454711	5.00227e-13	1.012	347.326	NA
RDW	rs13335629	16	310380	G	A	0.985894	12501	-0.0328242	0.00454572	5.16425e-13	1.012	347.693	NA
RDW	rs74823508	16	311107	G	A	0.988146	12501	-0.0377935	0.00493681	1.92636e-14	1.008	292.872	NA
RDW	rs112933040	16	311132	G	A	0.983915	12501	-0.0282891	0.00427717	3.74176e-11	1.005	395.688	NA
RDW	rs9924561	16	314780	G	T	0.987833	12501	-0.0391415	0.00500266	5.11111e-15	0.959	288.185	NA
RDW	rs28888111	16	443693	C	T	0.980425	12501	-0.0272671	0.00407738	2.27158e-11	0.914	438.574	NA
RDW	rs59958949	16	444964	A	G	0.985562	12501	-0.0270004	0.00475516	1.36187e-08	0.895	318.42	NA
RDW	rs60095843	16	581721	T	C	0.966303	12501	-0.0192721	0.00310351	5.3055e-10	0.997	811.663	NA
RDW	rs13331874	16	581733	A	G	0.948635	12501	-0.0154949	0.00256294	1.48704e-09	1.023	1218.27	NA
RDW	rs59047791	16	581775	C	T	0.956798	12501	-0.0156357	0.00277934	1.84763e-08	0.998	1031.39	NA
RDW	rs115498403	16	1060274	C	T	0.962799	12501	-0.0155812	0.00292245	9.73783e-08	0.975	873.106	NA
RDW	rs73492100	16	1514692	T	C	0.985338	12501	-0.0259033	0.00443975	5.39865e-09	1.006	361.213	NA
RDW	rs9926128	16	2131289	C	T	0.888533	12501	-0.0101135	0.00184812	4.44201e-08	1.099	2476.25	NA
RDW	rs9610638	22	37445668	T	C	0.434251	12501	0.0069234	0.00110777	4.1085e-10	0.996	6117.85	NA
RDW	rs760719	22	37460449	C	T	0.571754	12501	-0.0072448	0.00109913	4.35648e-11	1.022	6121.77	0.45189
RDW	rs855791	22	37462936	A	G	0.438965	12501	0.00722741	0.00108523	2.74147e-11	1.026	6157.36	0.593353
RDW	rs6000553	22	37469192	A	G	0.473889	12501	0.00657849	0.00110746	2.84704e-09	0.988	6158.65	NA
RDW	rs4820268	22	37469591	G	A	0.472962	12501	0.00667682	0.00107232	4.76913e-10	1.014	6232.22	0.541054
RDW	rs2076085	22	37470041	C	A	0.473221	12501	0.00674496	0.00107518	3.53416e-10	1.01	6232.57	NA
RDW	rs2413450	22	37470224	T	C	0.457123	12501	0.00675041	0.00108307	4.58638e-10	1.014	6204.54	0.258211
RDW	rs2072860	22	37470604	G	A	0.473345	12501	0.00673838	0.0010869	5.65989e-10	0.988	6157.94	NA
RDW	rs185587679	X	152935500	C	A	0.989942	12488	0.0270337	0.0047264	1.06702e-08	0.865836	171.668	NA
RDW	chrX:152938179:D	X	152938179	GGGAA	G	0.989944	12488	0.0270333	0.0047266	1.06897e-08	0.864836	171.443	NA
RDW	rs181218840	X	153008382	G	A	0.983661	12488	0.0226674	0.00380096	2.46742e-09	0.855918	274.34	NA
RDW	rs7883522	X	153026031	G	A	0.983134	12488	0.0226239	0.00374523	1.5343e-09	0.85318	282.203	NA
RDW	rs142478852	X	153028864	G	A	0.981018	12488	0.0210462	0.00352423	2.34561e-09	0.857459	318.759	NA
RDW	rs7059259	X	153029784	G	A	0.981087	12488	0.0211848	0.00353591	2.0815e-09	0.85523	316.783	NA
RDW	rs187927063	X	153041207	G	A	0.984465	12488	0.023732	0.0038149	4.94461e-10	0.902852	275.291	NA
RDW	rs75619922	X	153055212	G	A	0.984771	12488	0.0236673	0.00380443	4.9407e-10	0.930442	278.154	NA
RDW	rs138848380	X	153103173	G	T	0.979916	12488	0.0181639	0.00337302	7.24204e-08	0.918803	360.828	NA
RDW	rs112158529	X	153116006	G	C	0.982772	12488	0.0201336	0.00354827	1.39341e-08	0.955393	322.61	NA
RDW	rs7881265	X	153191240	T	C	0.978619	12488	0.0217347	0.00316852	6.90656e-12	0.966458	403.947	NA
RDW	rs150824159	X	153196182	C	T	0.980184	12488	0.0223113	0.00324556	6.22523e-12	0.997622	386.784	NA
RDW	rs189047640	X	153200016	C	T	0.979664	12488	0.0216425	0.00325695	3.03184e-11	0.96977	385.711	NA
RDW	chrX:153200019:D	X	153200019	CG	C	0.968681	12488	0.0154169	0.00281426	4.29829e-08	0.847573	514.986	NA
RDW	rs2229241	X	153208488	T	C	0.969506	12488	0.0154986	0.00269065	8.40234e-09	0.952737	564.385	NA
RDW	rs7882027	X	153211607	C	T	0.980477	12488	0.0225019	0.00328998	7.94611e-12	0.976688	373.22	NA
RDW	rs7889328	X	153211887	G	A	0.980474	12488	0.0224987	0.00328971	7.969e-12	0.976688	373.28	NA
RDW	rs7889967	X	153212344	G	A	0.980469	12488	0.0224968	0.00328923	7.94509e-12	0.976688	373.372	NA
RDW	rs143302326	X	153213150	G	A	0.981342	12488	0.0237445	0.00343573	4.81077e-12	0.935917	342.014	NA
RDW	rs150536778	X	153215345	G	A	0.980446	12488	0.0224802	0.00328723	7.99581e-12	0.977098	373.958	NA
RDW	rs1051153	X	153218362	C	T	0.980433	12488	0.0224749	0.00328634	7.98049e-12	0.977098	374.208	NA
RDW	rs1051151	X	153222483	G	T	0.980387	12488	0.0224204	0.00328078	8.26603e-12	0.976917	375.012	NA
RDW	rs147211339	X	153238423	C	T	0.976767	12488	0.0194355	0.00305676	2.04139e-10	0.958737	434.694	NA
RDW	rs138880088	X	153243038	G	A	0.980199	12488	0.0225488	0.00327799	6.03393e-12	0.968278	375.228	NA
RDW	rs140180287	X	153246410	G	A	0.980846	12488	0.0228224	0.00332452	6.65485e-12	0.972868	364.862	NA
RDW	rs138183490	X	153249951	T	A	0.974931	12488	0.0158596	0.00294377	7.14445e-08	0.932426	455.973	NA
RDW	rs146907766	X	153267758	G	A	0.976483	12488	0.0177485	0.00306865	7.30348e-09	0.966999	443.651	NA
RDW	rs2734645	X	153294376	C	T	0.977576	12488	0.0196781	0.00313497	3.45274e-10	0.962819	421.55	NA
RDW	chrX:153301041:D	X	153301041	GTCTC	G	0.966671	12488	0.0152552	0.00285327	8.96292e-08	0.755344	487.864	NA
RDW	chrX:153301051:D	X	153301051	CTCTCT	C	0.966808	12488	0.0154616	0.00285541	6.13411e-08	0.757344	487.175	NA
RDW	rs192306384	X	153304137	A	C	0.974162	12488	0.0175017	0.00298484	4.53085e-09	0.934786	470.25	NA
RDW	rs3027936	X	153305844	C	T	0.9758	12488	0.0182042	0.00303126	1.90768e-09	0.965917	455.678	NA
RDW	rs144536680	X	153313346	C	T	0.980749	12488	0.0233804	0.00329766	1.34102e-12	1.00064	376.742	NA
RDW	rs149235100	X	153326736	T	C	0.97573	12488	0.0183299	0.00298585	8.30915e-10	1.00284	472.941	NA
RDW	rs140142141	X	153333964	T	C	0.975882	12488	0.0182101	0.0029868	1.0818e-09	1.00961	470.022	NA
RDW	rs143154790	X	153349030	A	C	0.98095	12488	0.0234683	0.00330592	1.25784e-12	1.00877	372.861	NA
RDW	rs192763028	X	153369258	A	G	0.979888	12488	0.021042	0.00340729	6.59199e-10	0.899901	353.981	NA
RDW	chrX:153370048:I	X	153370048	A	AAC	0.977077	12488	0.0212349	0.0031415	1.38486e-11	0.919589	411.484	NA
RDW	rs145782678	X	153374007	C	G	0.980368	12488	0.0229119	0.00328556	3.09082e-12	0.990491	380.452	NA
RDW	rs137875631	X	153380684	T	C	0.979864	12488	0.023339	0.00330817	1.72644e-12	0.960261	378.113	NA
RDW	rs2872737	X	153392354	A	G	0.9721	12488	0.0209142	0.00286977	3.15122e-13	0.954081	517.23	NA
RDW	rs146041456	X	153393412	A	G	0.975534	12488	0.0224563	0.00295077	2.73461e-14	1.00813	476.81	NA
RDW	rs111607528	X	153398074	T	C	0.962533	12488	0.0158473	0.00252018	3.21287e-10	0.943753	682.464	NA
RDW	rs13440878	X	153399809	T	C	0.976177	12488	0.0236077	0.00295378	1.32367e-15	1.03541	464.398	0.00905919
RDW	chrX:153402826:D	X	153402826	TTTTTC	T	0.973598	12488	0.0230964	0.00305809	4.26839e-14	0.885179	454.844	NA
RDW	chrX:153402842:D	X	153402842	TTTTC	T	0.982059	12488	0.0259322	0.0041834	5.68797e-10	0.690147	242.509	NA
RDW	rs146461515	X	153404102	T	G	0.981406	12488	0.0276631	0.00336843	2.16725e-16	1.01526	363.907	NA
RDW	rs147030657	X	153405651	T	C	0.976622	12488	0.0211493	0.0031075	1.00418e-11	0.955179	435.559	NA
RDW	rs141683532	X	153492493	C	A	0.973184	12488	0.0184868	0.0034353	7.39042e-08	0.700229	365.191	NA
RDW	rs139999867	X	153529436	C	T	0.961764	12488	0.0145317	0.00251411	7.46783e-09	0.919491	678.435	NA
RDW	rs5986968	X	153530363	G	C	0.961829	12488	0.0145622	0.0025166	7.18914e-09	0.918491	676.564	NA
RDW	rs5987239	X	153533569	C	G	0.971415	12488	0.0224834	0.00294975	2.49514e-14	0.896113	497.572	NA
RDW	rs5987241	X	153535981	G	T	0.976664	12488	0.0275208	0.00314705	2.23122e-18	0.950884	432.704	NA
RDW	rs5987244	X	153549713	G	A	0.957128	12488	0.0140832	0.00239589	4.15059e-09	0.958146	788.79	NA
RDW	chrX:153549841:I	X	153549841	T	TG	0.971629	12488	0.0220491	0.00285646	1.17206e-14	0.961244	529.862	NA
RDW	rs116600531	X	153551423	T	G	0.969838	12488	0.0219681	0.00279941	4.24691e-15	0.946704	553.95	NA
RDW	rs147640437	X	153551501	A	G	0.970517	12488	0.0232383	0.00284136	2.87149e-16	0.940294	538.041	NA
RDW	rs114084652	X	153551526	G	C	0.969888	12488	0.0220333	0.00280134	3.68335e-15	0.946113	552.702	NA
RDW	chrX:153551757:I	X	153551757	C	CT	0.976893	12488	0.0292571	0.00311935	6.64524e-21	0.971785	437.971	NA
RDW	rs73629199	X	153554142	A	C	0.948642	12488	0.0120563	0.00214303	1.84638e-08	0.978622	960.088	NA
RDW	rs116395328	X	153557482	C	T	0.965948	12488	0.0186165	0.00265471	2.33888e-12	0.93572	616.007	NA
RDW	rs115709298	X	153563105	A	G	0.973785	12488	0.0232761	0.002857	3.72996e-16	1.01585	510.175	NA
RDW	chrX:153564389:I	X	153564389	C	CTAG	0.97393	12488	0.0234154	0.00287118	3.48234e-16	1.01203	507.41	NA
RDW	rs148852091	X	153572911	G	A	0.976753	12488	0.0226642	0.00337828	1.96259e-11	0.83736	379.405	NA
RDW	rs183132698	X	153581619	C	T	0.968401	12488	0.0196267	0.0026118	5.70765e-14	1.01657	612.417	NA
RDW	rs116703563	X	153584170	C	T	0.974464	12488	0.0252508	0.00288335	1.99695e-18	1.00885	497.152	NA
RDW	rs113002660	X	153584660	G	C	0.947755	12488	0.0138309	0.00208003	2.94377e-11	1.00346	997.361	NA
RDW	rs61741041	X	153585827	C	T	0.95072	12488	0.0158349	0.00213396	1.16722e-13	1.01885	942.365	NA
RDW	rs7888047	X	153591348	A	G	0.93753	12488	0.010982	0.00193197	1.31299e-08	1.0308	1181.99	NA
RDW	rs12013188	X	153594309	G	A	0.938937	12488	0.0115125	0.00197919	5.99907e-09	1.01116	1156.27	NA
RDW	rs142342229	X	153596624	G	T	0.968983	12488	0.020723	0.0026277	3.11059e-15	1.02321	601.317	NA
RDW	rs143776557	X	153598659	T	C	0.969496	12488	0.0207079	0.00263482	3.86201e-15	1.03416	591.613	NA
RDW	rs5987248	X	153598697	T	G	0.976656	12488	0.0225676	0.00346606	7.4643e-11	0.753245	343.057	NA
RDW	rs114839120	X	153609958	C	G	0.969435	12488	0.0205924	0.002633	5.24502e-15	1.03375	592.802	NA
RDW	rs116301817	X	153626695	G	A	0.969571	12488	0.0208458	0.00262576	2.03838e-15	1.04334	590.247	NA
RDW	rs116785113	X	153627986	C	A	0.950136	12488	0.0145063	0.00209788	4.68702e-12	1.04716	953.141	NA
RDW	rs73569602	X	153635890	T	C	0.900448	12488	0.00908207	0.0016056	1.5448e-08	1.0749	1828.15	NA
RDW	rs183182105	X	153654958	G	A	0.966433	12488	0.0193302	0.00254574	3.12153e-14	1.02306	649.607	NA
RDW	rs116109691	X	153658858	A	G	0.959247	12488	0.0175329	0.00233024	5.30959e-14	1.02779	784.32	NA
RDW	rs73638279	X	153663124	T	C	0.934851	12488	0.0113083	0.00191755	3.69622e-09	1.04405	1228.92	NA
RDW	chrX:153664249:I	X	153664249	T	TG	0.949664	12488	0.0142656	0.00212538	1.91921e-11	1.01952	961.727	NA
RDW	rs145730190	X	153667986	G	C	0.950681	12488	0.0141521	0.00213337	3.27381e-11	1.02693	943.249	NA
RDW	rs115712917	X	153668979	A	C	0.968198	12488	0.0209923	0.00260709	8.14356e-16	1.02129	616.331	NA
RDW	chrX:153669765:I	X	153669765	G	GC	0.95201	12488	0.0148298	0.0021604	6.67787e-12	1.02452	918.788	NA
RDW	rs146728107	X	153674114	G	A	0.952407	12488	0.0150348	0.00217318	4.56923e-12	1.02329	911.436	NA
RDW	rs116166090	X	153674412	T	G	0.951752	12488	0.0146692	0.00215408	9.76287e-12	1.02829	923.524	NA
RDW	rs762513	X	153675171	A	G	0.951749	12488	0.0146802	0.00215345	9.29316e-12	1.02888	923.592	NA
RDW	rs147655306	X	153676087	C	A	0.951787	12488	0.0147263	0.00215775	8.80011e-12	1.02588	922.891	NA
RDW	rs114651828	X	153676088	C	A	0.951787	12488	0.0147264	0.00215775	8.79957e-12	1.02588	922.891	NA
RDW	rs115202723	X	153677778	G	A	0.952511	12488	0.0151895	0.00218494	3.60358e-12	1.01588	909.513	NA
RDW	rs149776705	X	153686095	C	T	0.962123	12488	0.0193541	0.00245144	2.90328e-15	0.988605	722.371	NA
RDW	rs73573416	X	153702686	C	T	0.933339	12488	0.013621	0.00198444	6.70121e-12	0.926425	1165.57	NA
RDW	rs141235526	X	153705260	G	A	0.970367	12488	0.0236668	0.00279134	2.27828e-17	0.951441	547.208	NA
RDW	chrX:153706047:I	X	153706047	C	CG	0.974268	12488	0.0278242	0.0030029	1.93641e-20	0.927753	464.988	NA
RDW	rs12006970	X	153708719	C	T	0.952786	12488	0.0174509	0.00225343	9.62402e-15	0.957851	866.543	NA
RDW	rs5986983	X	153718013	T	C	0.92913	12488	0.0129199	0.00189194	8.55544e-12	1.00615	1331.82	NA
RDW	rs187316382	X	153726702	G	A	0.952443	12488	0.0175259	0.00223851	4.90703e-15	0.975851	888.519	NA
RDW	rs28844711	X	153726824	C	T	0.958136	12488	0.020046	0.00236218	2.13473e-17	0.96831	779.958	NA
RDW	chrX:153727037:D	X	153727037	TTTTTTTG	T	0.946227	12488	0.0132093	0.00223313	3.31551e-09	0.891409	913.143	NA
RDW	rs5987270	X	153731581	C	T	0.937472	12488	0.0141587	0.00195473	4.37876e-13	1.02516	1183.55	NA
RDW	rs5986985	X	153732363	C	T	0.937728	12488	0.0138975	0.00195644	1.2168e-12	1.02857	1178.86	NA
RDW	rs5986986	X	153733158	C	T	0.92786	12488	0.0126422	0.00188034	1.77588e-11	0.982064	1330.53	NA
RDW	rs113124160	X	153734772	G	A	0.967147	12488	0.0226495	0.00267341	2.40913e-17	0.961244	611.564	NA
RDW	rs9887158	X	153742744	T	C	0.940864	12488	0.0137542	0.00199801	5.82089e-12	1.01372	1122.51	NA
RDW	rs5986873	X	153744816	C	T	0.935113	12488	0.0122594	0.00191948	1.69322e-10	1.02672	1225.41	NA
RDW	rs5986988	X	153745316	T	G	0.940829	12488	0.0136709	0.001994	7.08026e-12	1.01872	1123.22	NA
RDW	rs11156578	X	153749844	A	G	0.943989	12488	0.0145615	0.00204709	1.13323e-12	1.01836	1065.78	NA
RDW	rs4898346	X	153750109	A	C	0.934532	12488	0.0112317	0.00200686	2.18558e-08	0.949195	1171.5	NA
RDW	rs28470352	X	153753490	T	A	0.944978	12488	0.0148249	0.00205119	4.9215e-13	1.028	1047.53	NA
RDW	chrX:153754992:I	X	153754992	G	GTA	0.930201	12488	0.0105504	0.00191572	3.64407e-08	0.977671	1285.33	NA
RDW	rs12389431	X	153757417	G	A	0.944789	12488	0.014747	0.00204421	5.43144e-13	1.031	1051	NA
RDW	rs12393550	X	153758660	G	A	0.944733	12488	0.0147209	0.00204181	5.6077e-13	1.03241	1052.03	NA
RDW	rs5986990	X	153761628	G	A	0.944655	12488	0.0146875	0.00203783	5.70346e-13	1.035	1053.46	NA
RDW	rs2515905	X	153762075	G	A	0.973827	12488	0.0284504	0.00290579	1.23147e-22	0.995671	506.981	NA
RDW	rs2515904	X	153762771	G	C	0.973831	12488	0.0284522	0.00290589	1.22829e-22	0.995671	506.904	NA
RDW	rs1050829	X	153763492	T	C	0.944649	12488	0.014686	0.00203665	5.561e-13	1.03541	1053.59	0.705333
RDW	rs1050828	X	153764217	C	T	0.980206	12488	0.0365721	0.00326286	3.70035e-29	1.03777	386.851	0.128882
RDW	rs762515	X	153764528	T	C	0.940871	12488	0.0148022	0.00197808	7.25674e-14	1.03482	1122.51	0.773664
RDW	rs762516	X	153764663	C	T	0.973834	12488	0.0284588	0.00290612	1.2098e-22	0.995671	506.846	NA
RDW	rs762517	X	153764734	G	A	0.974729	12488	0.0289726	0.00300312	5.03668e-22	0.95854	471.604	NA
RDW	rs5986991	X	153766185	A	G	0.913573	12488	0.00984944	0.00169237	5.88784e-09	1.06315	1606.36	0.278843
RDW	rs7881468	X	153766499	A	G	0.91393	12488	0.00991968	0.00169706	5.05882e-09	1.06138	1599.63	NA
RDW	rs73573488	X	153771125	A	G	0.94229	12488	0.0147785	0.00200576	1.73174e-13	1.03182	1096.79	NA
RDW	rs111827785	X	153775785	T	C	0.914005	12488	0.0100157	0.00169928	3.76723e-09	1.05938	1598.36	NA
RDW	rs28534384	X	153826922	G	C	0.943376	12488	0.0148928	0.00202609	1.97407e-13	1.02772	1076.43	NA
RDW	rs5986998	X	153833300	C	T	0.943996	12488	0.0153279	0.00204766	7.12172e-14	1.02262	1064.71	NA
RDW	rs5987002	X	153877370	C	T	0.958527	12488	0.0188281	0.00229783	2.5295e-16	1.0289	797.863	NA
RDW	rs73641106	X	153880007	C	G	0.941353	12488	0.0142279	0.00200099	1.15701e-12	1.03444	1112.36	NA
RDW	rs7063597	X	153891601	C	T	0.979451	12488	0.0344935	0.00318859	2.83518e-27	1.04367	401.478	0.104499
RDW	rs146474788	X	153893403	G	A	0.979464	12488	0.0345455	0.00319147	2.64047e-27	1.04267	401.228	NA
RDW	rs12395061	X	153905520	A	G	0.95993	12488	0.0198015	0.00233059	1.95654e-17	1.03631	771.514	NA
RDW	rs141555380	X	153906012	C	T	0.976506	12488	0.0314978	0.00301419	1.46762e-25	1.02185	458.08	NA
RDW	rs185814586	X	153918692	C	G	0.979652	12488	0.0349971	0.00322145	1.71518e-27	1.03285	397.601	NA
RDW	rs138941436	X	153924304	A	G	0.973996	12488	0.0280107	0.00289165	3.43281e-22	1.01008	505.95	NA
RDW	rs60894536	X	153924967	T	C	0.948139	12488	0.0161132	0.00209982	1.67244e-14	1.03531	989.352	NA
RDW	rs57522968	X	153925757	A	T	0.945421	12488	0.0145702	0.00204953	1.16848e-12	1.03967	1038.85	NA
RDW	chrX:153935022:I	X	153935022	T	TA	0.938608	12488	0.0141952	0.00197596	6.77208e-13	0.98954	1150.56	NA
RDW	rs59769492	X	153935795	T	C	0.943796	12488	0.0149103	0.00202721	1.90823e-13	1.03626	1068.54	NA
RDW	rs142516556	X	153937634	C	T	0.946917	12488	0.0158045	0.00211383	7.62127e-14	1.01357	1011.37	NA
RDW	rs60001847	X	153939790	T	C	0.961204	12488	0.0196239	0.00237366	1.36947e-16	1.03398	747.781	NA
RDW	rs1848764	X	153950542	A	T	0.961603	12488	0.0196497	0.00238786	1.88772e-16	1.03539	740.195	NA
RDW	rs149621038	X	153953125	C	T	0.971921	12488	0.0255809	0.00278336	3.90453e-20	1.00711	545.508	NA
RDW	rs7885619	X	153960717	T	G	0.974643	12488	0.0275529	0.0029491	9.38204e-21	1.00829	493.406	NA
RDW	rs2063321	X	153982125	A	T	0.9611	12488	0.017614	0.00241427	2.96911e-13	1.00383	749.922	NA
RDW	rs59519846	X	153987605	T	C	0.960672	12488	0.017395	0.00240853	5.11348e-13	1.00206	757.856	NA
RDW	rs5987022	X	153997695	C	T	0.960758	12488	0.0172304	0.0024051	7.82884e-13	1.00606	756.257	NA
RDW	rs5987026	X	154012121	T	C	0.952976	12488	0.0141428	0.0022235	2.00999e-10	1.01911	900.308	NA
RDW	rs5987027	X	154014107	C	T	0.959355	12488	0.0152831	0.00231485	4.05046e-11	1.05606	782.404	0.0741846
RDW	rs150468981	X	154025604	C	T	0.959595	12488	0.0152126	0.0023241	5.9259e-11	1.0482	778.039	NA
RDW	chrX:154041153:D	X	154041153	GCTTA	G	0.952996	12488	0.0135949	0.00222733	1.03648e-09	1.00742	900.32	NA
RDW	rs146972772	X	154062552	G	T	0.959777	12488	0.0140409	0.0023154	1.32649e-09	1.05979	774.399	NA
RDW	rs143727248	X	154062670	C	T	0.959777	12488	0.0140376	0.00231528	1.33598e-09	1.05979	774.396	NA
RDW	rs28370233	X	154063935	A	G	0.959658	12488	0.0138306	0.00230728	2.04323e-09	1.05961	776.729	0.0562723
RDW	rs28370232	X	154064012	A	C	0.95977	12488	0.0139908	0.00231379	1.47842e-09	1.06138	774.514	NA
RDW	rs184832892	X	154067799	G	A	0.959715	12488	0.0139485	0.00231318	1.63975e-09	1.06097	775.55	NA
RDW	rs5987043	X	154068928	A	G	0.952354	12488	0.011883	0.00214475	3.01558e-08	1.06982	912.225	NA
RDW	rs138703929	X	154076255	C	A	0.959159	12488	0.0137169	0.00229858	2.4087e-09	1.05915	786.059	NA
RDW	rs188375209	X	154077054	G	C	0.959157	12488	0.0137143	0.00229852	2.42286e-09	1.05915	786.092	NA
RDW	rs7879130	X	154079824	G	C	0.959152	12488	0.0137052	0.00229828	2.4729e-09	1.05915	786.194	NA
RDW	rs1800297	X	154088838	T	C	0.959667	12488	0.0138814	0.00231142	1.90685e-09	1.06097	776.457	NA
RDW	rs189776248	X	154100635	T	C	0.963144	12488	0.0147584	0.00246877	2.25868e-09	1.00847	711.278	NA
RDW	rs28412378	X	154103500	A	G	0.959607	12488	0.0138523	0.00230905	1.98393e-09	1.06138	777.567	0.0471338
RDW	rs28370225	X	154124011	C	T	0.959493	12488	0.0140188	0.00232495	1.64231e-09	1.05315	779.431	NA
RDW	rs28370215	X	154135438	C	G	0.959036	12488	0.0137815	0.00232122	2.89968e-09	1.04997	787.825	NA
RDW	rs148368240	X	154138362	A	G	0.963318	12488	0.0148337	0.00252339	4.14013e-09	0.981523	694.634	NA
RDW	rs191269808	X	154148377	C	T	0.959386	12488	0.0138686	0.00232398	2.40747e-09	1.05738	781.243	NA
RDW	rs1104645	X	154148483	T	G	0.957478	12488	0.0133054	0.0022793	5.29979e-09	1.05977	816.717	NA
RDW	chrX:154164240:I	X	154164240	T	TAGAGA	0.960628	12488	0.0137316	0.00237588	7.48983e-09	1.04461	757.897	NA
RDW	rs12014480	X	154167288	G	A	0.958801	12488	0.0134185	0.00230197	5.57223e-09	1.06256	792.163	0.0757367
RDW	rs148439175	X	154178584	T	C	0.959547	12488	0.01387	0.00232541	2.45338e-09	1.0592	778.243	NA
RDW	rs139039414	X	154183724	G	A	0.958542	12488	0.0134766	0.00233485	7.83811e-09	1.03074	797.018	NA
RDW	chrX:154187660:I	X	154187660	C	CA	0.969179	12488	0.0241245	0.00300593	1.00984e-15	0.796704	476.002	NA
RDW	rs188972869	X	154205851	T	C	0.955049	12488	0.0126793	0.00228172	2.74623e-08	0.932557	803.369	NA
RDW	rs140657308	X	154207774	A	C	0.97304	12488	0.02149	0.00284416	4.16181e-14	1.01462	523.989	NA
RDW	rs151161250	X	154234415	T	G	0.964283	12488	0.0175227	0.00263811	3.09145e-11	0.86331	595.688	NA
RDW	rs28370191	X	154251822	C	T	0.974223	12488	0.0236615	0.0029174	5.04253e-16	0.99895	500.941	NA
RDW	rs28370190	X	154251823	C	T	0.974223	12488	0.0236616	0.00291741	5.04093e-16	0.99895	500.941	NA
RDW	rs112877021	X	154279739	G	C	0.973376	12488	0.0227102	0.00282619	9.30885e-16	1.03431	517.559	NA
RDW	rs5945137	X	154294900	C	A	0.923798	12488	0.00929541	0.00169171	3.91447e-08	1.02656	1424.95	0.430058
RDW	rs5945286	X	154302678	C	T	0.933568	12488	0.0102253	0.00179434	1.20746e-08	1.02774	1251.94	0.233199
RDW	rs5987093	X	154328863	C	T	0.949232	12488	0.0114897	0.0020585	2.38331e-08	1.02125	968.901	0.255686
RDW	chrX:154366476:D	X	154366476	ATCT	A	0.973779	12488	0.0240115	0.00291087	1.59855e-16	0.988179	503.925	NA
RDW	rs41362344	X	154375072	C	T	0.96711	12488	0.0177466	0.00273193	8.24875e-11	0.906868	577.248	NA
RDW	rs147546521	X	154400314	C	A	0.970379	12488	0.0221521	0.0028368	5.77192e-15	0.939655	539.736	NA
RDW	rs141555246	X	154407125	C	T	0.974023	12488	0.0254693	0.00299685	1.91716e-17	0.941475	475.734	NA
RDW	rs191928457	X	154429518	T	C	0.954165	12488	0.0131883	0.00222983	3.32957e-09	0.949492	833.607	NA
RDW	rs139218183	X	154461823	G	A	0.965399	12488	0.0195868	0.00256651	2.31746e-14	0.967196	646.925	NA
RDW	rs189474234	X	154484201	C	T	0.973691	12488	0.0250653	0.00301851	1.00772e-16	0.913475	467.391	NA
RDW	rs17052030	X	154488275	G	T	0.974109	12488	0.0250745	0.00301808	9.72405e-17	0.927835	467.365	NA
RDW	rs138088188	X	154552620	C	A	0.970813	12488	0.0213093	0.00287928	1.35248e-13	0.910114	515.531	NA
RDW	rs150053350	X	154555867	C	T	0.971345	12488	0.0222493	0.00286035	7.33701e-15	0.936606	521.076	NA
RDW	chrX:154557928:D	X	154557928	CAA	C	0.971345	12488	0.0222497	0.00286035	7.32874e-15	0.936606	521.072	NA
RDW	rs139287365	X	154676485	C	T	0.975432	12488	0.0264755	0.00314185	3.55437e-17	0.896016	428.758	NA
RDW	rs142036772	X	154738401	A	G	0.971319	12488	0.0220733	0.00284844	9.2423e-15	0.944655	525.962	NA
RDW	rs149173884	X	154764617	A	C	0.971159	12488	0.0220681	0.00283814	7.51074e-15	0.945065	529.094	NA
RDW	rs192928198	X	154902188	G	T	0.972567	12488	0.0243175	0.00300574	5.94986e-16	0.889655	474.225	NA
RDW	rs17052130	X	154905080	T	C	0.973741	12488	0.0253462	0.00300894	3.64947e-17	0.920426	470.093	NA

## Sheet: S9 MCH
S9e Table. All variants reaching suggestive significance (1E-7) for association with mean corpuscular hemoglobin in HCHS/SOL.
Trait	rsID or SNP name	Chromosome	Position	Coded Allele	Alternative Allele	CAF†	N	Beta	SE	p-value	oevar	effN	HWE p-value
MCH	rs12634180	3	195825756	G	A	0.816006	12502	-0.217053	0.0386659	1.98225e-08	0.812	3048.33	NA
MCH	rs73210009	3	195830276	G	A	0.674454	12502	-0.157853	0.0295743	9.42279e-08	0.972	5336.3	NA
MCH	rs201860443	3	195838261	T	TG	0.722099	12502	-0.17104	0.0314036	5.13707e-08	0.939	4711.53	NA
MCH	rs11917973	3	195838613	C	T	0.66568	12502	-0.156617	0.0291387	7.6635e-08	0.981	5458.91	NA
MCH	rs1848347	4	55386878	G	A	0.741312	12502	-0.177248	0.0310803	1.17786e-08	1.04	4794.98	NA
MCH	rs170117	4	55390380	C	T	0.769437	12502	-0.1796	0.0323975	2.96246e-08	1.047	4435.8	0.0127582
MCH	rs218237	4	55394172	C	T	0.755079	12502	-0.190362	0.0318262	2.21348e-09	1.047	4624.1	0.00948898
MCH	rs218240	4	55395565	G	A	0.754343	12502	-0.189625	0.031869	2.67915e-09	1.041	4633.48	NA
MCH	rs218242	4	55395971	T	G	0.754355	12502	-0.18962	0.0318727	2.6932e-09	1.04	4633.33	NA
MCH	rs218243	4	55396322	A	G	0.7636	12502	-0.185662	0.0323911	9.93252e-09	1.041	4513.6	NA
MCH	rs218251	4	55398525	T	C	0.763173	12502	-0.195574	0.0325043	1.77816e-09	1.022	4519.23	NA
MCH	rs143445584	4	55399287	G	A	0.759495	12502	-0.190625	0.0321421	3.01632e-09	1.04	4567.29	NA
MCH	rs170120	4	55400110	G	A	0.756513	12502	-0.189609	0.032006	3.13871e-09	1.039	4605.76	NA
MCH	rs218254	4	55400544	G	A	0.759499	12502	-0.190586	0.0321464	3.05364e-09	1.04	4567.23	NA
MCH	rs218258	4	55405113	T	A	0.759471	12502	-0.192163	0.0321237	2.20471e-09	1.043	4567.6	NA
MCH	rs172629	4	55407762	C	G	0.762948	12502	-0.190892	0.0323317	3.54441e-09	1.044	4522.18	NA
MCH	rs218262	4	55407905	C	A	0.762251	12502	-0.191611	0.0323521	3.16762e-09	1.041	4531.34	NA
MCH	rs218263	4	55408104	C	T	0.761824	12502	-0.19211	0.032404	3.05584e-09	1.037	4536.93	NA
MCH	rs218264	4	55408875	A	T	0.547514	12502	-0.195766	0.0281992	3.8584e-12	1.017	6194.55	NA
MCH	rs218265	4	55408999	T	C	0.668613	12502	-0.210017	0.0301581	3.31089e-12	1.074	5540.13	0.487502
MCH	rs72834621	6	26005023	A	T	0.915654	12502	-0.271636	0.0483697	1.95619e-08	0.996	1923.37	NA
MCH	rs72834627	6	26019411	G	C	0.915998	12502	-0.272214	0.0483495	1.80071e-08	1.001	1923.94	NA
MCH	rs72834630	6	26025186	C	T	0.916035	12502	-0.271801	0.0483525	1.89582e-08	1.002	1923.17	NA
MCH	rs112370520	6	26036092	C	T	0.916191	12502	-0.272747	0.0484163	1.76725e-08	1	1919.92	NA
MCH	rs72834643	6	26041986	C	T	0.916016	12502	-0.272027	0.0483355	1.82427e-08	1.002	1923.58	NA
MCH	rs72834647	6	26043393	G	T	0.916016	12502	-0.271993	0.0483354	1.83161e-08	1.002	1923.58	NA
MCH	rs144480487	6	26082215	GC	G	0.916449	12502	-0.269226	0.0484612	2.76841e-08	1.001	1914.55	NA
MCH	rs111663960	6	26082220	A	G	0.91657	12502	-0.270256	0.048495	2.50568e-08	1.001	1912.05	NA
MCH	rs1799945	6	26091179	C	G	0.883099	12502	-0.283641	0.0417559	1.09948e-11	1.007	2581.3	0.543164
MCH	rs2032451	6	26092170	G	T	0.881584	12502	-0.28875	0.0415107	3.49946e-12	1.009	2610.26	NA
MCH	rs198851	6	26104632	T	G	0.115941	12502	0.28155	0.0418412	1.70807e-11	1.01	2562.89	0.371517
MCH	rs198846	6	26107463	A	G	0.137978	12502	0.228722	0.0387027	3.42674e-09	1.01	2973.98	0.326289
MCH	rs198833	6	26114508	G	A	0.137885	12502	0.229711	0.0387093	2.95185e-09	1.011	2972.29	NA
MCH	rs5875087	6	26118437	CA	C	0.138499	12502	0.221415	0.0386168	9.82988e-09	1.015	2983.41	NA
MCH	rs2307823	6	26118537	CTCAAAGATCAGTTTGG	C	0.114771	12502	0.268683	0.0421127	1.76958e-10	1.01	2540.37	NA
MCH	rs129128	6	26125342	C	T	0.108343	12502	0.276979	0.0430159	1.20283e-10	1.015	2415.5	0.310187
MCH	rs198812	6	26128410	G	C	0.113082	12502	0.289269	0.0422551	7.60582e-12	1.012	2507.76	NA
MCH	rs198805	6	26134672	G	A	0.146853	12502	0.209559	0.0376977	2.71433e-08	1.017	3132.68	NA
MCH	rs3218114	6	41902352	C	T	0.844562	12502	-0.201792	0.0371521	5.58795e-08	0.998	3275.88	NA
MCH	rs12175190	6	41983371	C	T	0.924327	12502	0.287218	0.0510876	1.88693e-08	0.993	1736.71	NA
MCH	rs4714548	6	41983431	A	G	0.175905	12502	-0.189302	0.0352095	7.59676e-08	1.02	3624.63	NA
MCH	rs9367125	6	41987544	G	C	0.924591	12502	0.291258	0.0512541	1.32644e-08	0.988	1722.42	NA
MCH	rs9399136	6	135402339	T	C	0.859751	12502	-0.223728	0.0391192	1.07059e-08	1	3014.97	NA
MCH	rs1331309	6	135406178	T	G	0.856036	12502	-0.21527	0.0384738	2.20326e-08	1.012	3081.45	NA
MCH	rs9376090	6	135411228	T	C	0.860222	12502	-0.209357	0.0387839	6.73742e-08	1.025	3006.48	0.216434
MCH	rs66650371	6	135418632	TTAC	T	0.853798	12502	-0.226702	0.0380179	2.47589e-09	1.019	3121.18	NA
MCH	rs7776054	6	135418916	A	G	0.825373	12502	-0.215484	0.0355438	1.34019e-09	1.006	3603.89	NA
MCH	rs9399137	6	135419018	T	C	0.854903	12502	-0.227792	0.0381383	2.33225e-09	1.021	3101.59	0.130284
MCH	rs35786788	6	135419042	G	A	0.854439	12502	-0.228867	0.0381134	1.91475e-09	1.02	3109.82	NA
MCH	rs9389268	6	135419631	A	G	0.826626	12502	-0.219534	0.0357168	7.92e-10	1.003	3583.47	NA
MCH	rs9376091	6	135419636	C	T	0.825257	12502	-0.211341	0.0356293	2.99906e-09	1.002	3605.78	NA
MCH	rs9402685	6	135419688	T	C	0.817145	12502	-0.208229	0.0350845	2.93736e-09	1.005	3736.08	NA
MCH	rs34164109	6	135421176	C	T	0.840368	12502	-0.225819	0.0369623	9.99814e-10	0.999	3350.92	NA
MCH	rs11759553	6	135422296	A	T	0.750653	12502	-0.168865	0.0316507	9.54095e-08	1.004	4680.07	NA
MCH	rs9373124	6	135423209	T	C	0.733516	12502	-0.180797	0.0311331	6.35144e-09	1.017	4887.54	NA
MCH	rs35959442	6	135424179	C	G	0.757986	12502	-0.178079	0.0317963	2.13568e-08	1.014	4586.82	NA
MCH	rs4895440	6	135426558	A	T	0.757195	12502	-0.174821	0.0317257	3.58066e-08	1.017	4597	NA
MCH	rs9376092	6	135427144	C	A	0.791113	12502	-0.177325	0.033256	9.70645e-08	1.014	4131.99	0.404461
MCH	rs7758845	6	135428537	A	C	0.754901	12502	-0.180683	0.0316871	1.18332e-08	1.016	4626.37	NA
MCH	rs6920211	6	135431318	T	C	0.755319	12502	-0.180276	0.0316445	1.21997e-08	1.025	4621.04	0.360076
MCH	rs632057	6	139834012	T	G	0.422212	12502	0.14909	0.027907	9.17207e-08	1.01	6099.7	0.576671
MCH	rs11155072	6	139835073	G	A	0.422761	12502	0.152867	0.0279143	4.34333e-08	1.009	6101.83	NA
MCH	rs2982521	6	139835329	A	T	0.422164	12502	0.153552	0.0279026	3.73109e-08	1.01	6099.52	NA
MCH	rs2908522	6	139835399	C	G	0.458447	12502	0.149529	0.0278347	7.78506e-08	1.002	6207.83	NA
MCH	rs71562509	6	139835423	G	T	0.458724	12502	0.150502	0.0278403	6.44794e-08	1.001	6208.4	NA
MCH	rs17585887	6	139835498	T	C	0.457767	12502	0.148945	0.0278184	8.59344e-08	1.004	6206.4	NA
MCH	rs17585915	6	139835604	T	G	0.457733	12502	0.148773	0.02782	8.90766e-08	1.004	6206.33	NA
MCH	rs668459	6	139835689	C	T	0.457727	12502	0.149133	0.027814	8.24049e-08	1.004	6206.32	0.876061
MCH	rs672457	6	139836562	G	A	0.457627	12502	0.149171	0.0278306	8.32434e-08	1.003	6206.11	NA
MCH	rs143856044	6	139837309	G	C	0.614976	12502	0.163008	0.0295371	3.41457e-08	0.923	5464.58	NA
MCH	rs592423	6	139840693	A	C	0.471805	12502	0.151021	0.0275724	4.31974e-08	1.007	6231.12	0.76694
MCH	rs607203	6	139841653	T	C	0.0667093	12502	0.332959	0.0552254	1.6489e-09	1.022	1556.73	0.570147
MCH	rs666350	6	139843192	C	T	0.118358	12502	0.265448	0.0481272	3.47692e-08	0.819	2136.9	NA
MCH	rs202153828	8	39880419	A	AT	0.980236	12501	-0.545207	0.101922	8.8318e-08	0.953	461.602	NA
MCH	rs4021659	16	67604	T	C	0.966299	12502	0.709279	0.118344	2.0557e-09	0.39	317.562	NA
MCH	rs184980541	16	73223	G	T	0.984727	12502	1.49612	0.180728	1.24972e-16	0.367	138.009	NA
MCH	rs2541687	16	84780	G	A	0.983748	12502	0.668188	0.109521	1.05423e-09	0.979	391.37	NA
MCH	rs2562138	16	85697	G	C	0.98249	12502	0.583834	0.106372	4.05079e-08	0.957	411.659	NA
MCH	rs2541692	16	85704	G	T	0.98249	12502	0.58384	0.106372	4.04957e-08	0.957	411.658	NA
MCH	rs798669	16	88553	G	A	0.989581	12502	0.963381	0.139491	4.9705e-12	0.911	234.847	NA
MCH	rs798671	16	90070	G	A	0.989536	12502	0.969689	0.139265	3.33274e-12	0.909	235.353	NA
MCH	rs2562140	16	90599	T	C	0.989514	12502	0.971439	0.139099	2.87322e-12	0.91	236.083	NA
MCH	rs1088638	16	91010	G	A	0.981217	12502	0.619331	0.106306	5.67939e-09	0.898	413.835	NA
MCH	rs1088639	16	91062	G	C	0.989498	12502	0.972736	0.138966	2.5631e-12	0.91	236.456	NA
MCH	rs189004275	16	91620	A	C	0.963026	12502	0.435201	0.0776116	2.05366e-08	0.893	795.056	NA
MCH	rs60038985	16	91875	C	A	0.979146	12502	0.524558	0.0972016	6.79171e-08	0.982	501.375	NA
MCH	rs74003621	16	92058	C	A	0.979912	12502	0.519647	0.097515	9.88154e-08	1.013	492.198	NA
MCH	rs216586	16	92843	A	G	0.831888	12502	0.216965	0.0372635	5.79942e-09	0.987	3451.36	NA
MCH	rs8053008	16	92976	T	C	0.976884	12502	0.733888	0.0911363	8.10236e-16	1.024	564.639	0.569611
MCH	rs9924289	16	94168	C	T	0.603056	12502	-0.179874	0.0301992	2.58083e-09	0.834	4991.86	NA
MCH	rs2858042	16	105325	G	A	0.421962	12502	-0.155713	0.0274737	1.44719e-08	1.009	6098.73	NA
MCH	rs2541594	16	105444	C	T	0.422252	12502	-0.155275	0.0274556	1.55388e-08	1.01	6099.86	0.830701
MCH	rs73493080	16	112079	C	A	0.968519	12502	0.48314	0.0851363	1.3877e-08	0.898	684.604	NA
MCH	rs1366553	16	115185	C	T	0.914197	12502	0.263134	0.0490531	8.12759e-08	1.044	1961.33	NA
MCH	rs216608	16	118747	G	C	0.881643	12502	0.237859	0.0420428	1.53554e-08	1.027	2609.13	NA
MCH	rs216609	16	119019	G	A	0.878657	12502	0.263291	0.041667	2.63358e-10	1.033	2665.9	NA
MCH	rs216610	16	119278	A	G	0.878657	12502	0.263509	0.0416724	2.55982e-10	1.033	2665.9	NA
MCH	rs216611	16	119469	A	G	0.876418	12502	0.274365	0.0415678	4.10006e-11	1.027	2708.17	NA
MCH	rs216612	16	119729	G	T	0.890191	12502	0.25559	0.043525	4.2992e-09	1.036	2444.17	NA
MCH	rs216614	16	120334	C	A	0.889655	12502	0.251723	0.0434678	6.9956e-09	1.034	2454.63	NA
MCH	rs138609065	16	122756	GGGCTCCCTTCTCCCCA	G	0.901398	12502	0.30318	0.046313	5.89751e-11	1.01	2222.34	NA
MCH	rs3826235	16	122882	T	A	0.810834	12502	0.215299	0.0353884	1.17305e-09	1.025	3835.17	NA
MCH	rs2541636	16	123220	A	G	0.826645	12502	0.264545	0.0369558	8.16153e-13	1.057	3583.15	NA
MCH	rs2562156	16	124695	C	A	0.898342	12502	0.292471	0.0450324	8.32083e-11	1.042	2283.46	NA
MCH	rs2562160	16	125561	C	T	0.896596	12502	0.282603	0.0446056	2.36418e-10	1.043	2318.17	NA
MCH	rs34456770	16	126219	G	A	0.896936	12502	0.282428	0.0446574	2.54341e-10	1.044	2311.41	0.00302093
MCH	rs3176367	16	127824	G	A	0.827696	12502	0.285801	0.0370572	1.23456e-14	1.067	3565.96	NA
MCH	rs3176368	16	127827	C	T	0.827917	12502	0.287591	0.0370722	8.65537e-15	1.067	3562.32	NA
MCH	rs3176370	16	127905	C	T	0.824682	12502	0.297067	0.0370167	1.01358e-15	1.07	3615.13	NA
MCH	rs3176371	16	127906	G	C	0.938315	12502	0.34383	0.0620614	3.02188e-08	1.024	1447.24	NA
MCH	rs76079375	16	128176	C	T	0.830016	12502	0.305505	0.0374532	3.43444e-16	1.053	3527.81	NA
MCH	rs79410592	16	128511	G	A	0.885984	12502	0.268049	0.0428439	3.93902e-10	1.031	2525.82	NA
MCH	rs3056231	16	128991	C	CCTGT	0.807574	12502	0.279163	0.0356819	5.13093e-15	1.095	3885.58	NA
MCH	rs202064908	16	128994	G	GTC	0.812117	12502	0.279695	0.035993	7.79775e-15	1.082	3815.19	NA
MCH	rs1318634	16	129025	A	G	0.883028	12502	0.258537	0.0423609	1.03962e-09	1.029	2582.66	NA
MCH	rs710079	16	129223	C	T	0.807694	12502	0.279898	0.0357168	4.62881e-15	1.093	3883.74	NA
MCH	rs3176380	16	129266	G	GT	0.883014	12502	0.259469	0.042401	9.39217e-10	1.027	2582.92	NA
MCH	rs710080	16	129277	A	G	0.807539	12502	0.280614	0.0357236	3.99343e-15	1.093	3886.12	NA
MCH	rs710081	16	129654	C	T	0.830572	12502	0.250866	0.0371993	1.54271e-11	1.052	3518.62	NA
MCH	rs139921792	16	129936	T	A	0.960019	12502	0.422399	0.0732415	8.0597e-09	0.935	897.339	NA
MCH	rs3176396	16	130196	A	G	0.835837	12502	0.262084	0.0395266	3.34381e-11	0.945	3242.19	NA
MCH	rs3176397	16	130197	C	T	0.835837	12502	0.262092	0.0395267	3.33931e-11	0.945	3242.19	NA
MCH	rs3176411	16	131469	G	A	0.926624	12502	0.330462	0.0569393	6.48415e-09	1.055	1700.06	NA
MCH	rs2541631	16	131597	T	C	0.970553	12502	0.548918	0.0856484	1.46509e-10	0.943	673.887	NA
MCH	rs28373490	16	131944	A	G	0.912894	12502	0.389903	0.063367	7.59838e-10	0.639	1270.52	NA
MCH	rs7195385	16	131996	T	C	0.916551	12502	0.337876	0.0591626	1.12331e-08	0.764	1461.11	NA
MCH	rs200149651	16	137633	TCTC	T	0.966248	12502	0.599097	0.0786116	2.51765e-14	0.99	807.288	NA
MCH	rs1808554	16	138365	T	C	0.949246	12502	0.590231	0.0668822	1.09518e-18	0.966	1163.69	NA
MCH	rs891145	16	139086	T	C	0.85226	12502	0.214621	0.0399705	7.89684e-08	0.915	2880.72	NA
MCH	rs2541619	16	139437	G	C	0.927406	12502	0.362157	0.0544185	2.83234e-11	1.049	1683.37	NA
MCH	rs2239297	16	139601	C	G	0.788798	12502	0.28769	0.0357099	7.8633e-16	0.902	3757.33	NA
MCH	rs2239298	16	139634	C	T	0.879098	12502	0.311856	0.0440961	1.52517e-12	0.896	2381.17	NA
MCH	rs183079308	16	140174	G	A	0.95943	12502	0.435187	0.0730818	2.60391e-09	0.928	903.182	NA
MCH	rs2562181	16	141659	C	T	0.931531	12502	0.39518	0.0547806	5.43818e-13	1.071	1594.78	0.0321457
MCH	rs2562180	16	141705	C	A	0.930175	12502	0.382767	0.0555663	5.63893e-12	1.047	1623.99	NA
MCH	rs2562179	16	141706	T	G	0.930175	12502	0.382758	0.0555663	5.64592e-12	1.047	1624	NA
MCH	rs17525396	16	145884	A	T	0.987995	12502	1.10606	0.128474	7.35856e-18	0.905	268.401	NA
MCH	rs8054844	16	146172	C	G	0.960937	12502	0.511966	0.0719974	1.15289e-12	1.035	938.585	NA
MCH	rs73495140	16	147523	T	C	0.938926	12502	0.348179	0.0604392	8.37044e-09	1.046	1433.83	NA
MCH	rs11310899	16	147735	AG	A	0.91642	12502	0.417406	0.0540974	1.20202e-14	1.054	1915.17	NA
MCH	rs28454608	16	148467	G	A	0.983156	12502	0.582816	0.108644	8.1201e-08	0.941	389.642	NA
MCH	rs13339363	16	148511	G	A	0.959128	12502	0.466038	0.0717875	8.47551e-11	1.017	980.193	NA
MCH	rs7187992	16	148828	C	T	0.960865	12502	0.502882	0.0723828	3.71734e-12	1.028	940.247	NA
MCH	rs2238366	16	154223	G	A	0.963012	12502	0.456997	0.077307	3.39094e-09	0.859	765.064	NA
MCH	rs200305712	16	155055	ACTC	A	0.959225	12502	0.439275	0.0729042	1.6872e-09	0.928	907.563	NA
MCH	rs191989829	16	155551	C	T	0.959219	12502	0.439448	0.0729022	1.66096e-09	0.928	907.676	NA
MCH	rs114043948	16	159644	G	C	0.963349	12502	0.506735	0.0739579	7.29989e-12	1.02	882.825	NA
MCH	rs216086	16	163418	C	T	0.962633	12502	0.466685	0.0731381	1.76085e-10	1.043	899.419	NA
MCH	rs177510	16	163626	C	T	0.964339	12502	0.494247	0.0744072	3.08488e-11	1.043	859.88	NA
MCH	rs216094	16	165374	T	C	0.957793	12502	0.421098	0.0698029	1.61275e-09	1.042	1010.8	NA
MCH	rs216096	16	167165	C	T	0.972943	12502	0.596714	0.0866105	5.59405e-12	0.986	649.016	NA
MCH	rs13336641	16	167408	C	T	0.98792	12502	1.30088	0.12459	1.60669e-25	0.984	293.616	NA
MCH	rs28508049	16	167751	G	C	0.984122	12502	1.06879	0.111018	6.13714e-22	0.96	375.087	NA
MCH	rs28648615	16	167833	G	A	0.988477	12502	0.782307	0.130626	2.11241e-09	0.944	268.859	NA
MCH	rs798604	16	168691	C	G	0.900178	12502	0.322984	0.0476045	1.16293e-11	1.065	2246.8	NA
MCH	rs216097	16	169954	G	A	0.958943	12502	0.421812	0.0697698	1.48704e-09	1.061	984.435	NA
MCH	rs2974758	16	172047	G	T	0.958708	12502	0.426523	0.0693974	7.94118e-10	1.064	989.84	NA
MCH	rs11284031	16	174110	AT	A	0.0210637	12502	-0.667993	0.123883	6.96312e-08	0.563	290.273	NA
MCH	rs2541612	16	174196	A	G	0.950147	12502	0.530095	0.0640523	1.27404e-16	1.084	1184.37	NA
MCH	rs2541611	16	174449	C	G	0.950149	12502	0.530185	0.0640503	1.25645e-16	1.084	1184.34	NA
MCH	rs2562166	16	175144	C	T	0.960228	12502	0.42455	0.0707102	1.92411e-09	1.061	954.913	NA
MCH	rs2562165	16	175186	G	A	0.957967	12502	0.409514	0.0685563	2.32369e-09	1.074	1006.82	0.0218176
MCH	rs2434926	16	186812	T	A	0.962126	12502	0.471853	0.0750391	3.21384e-10	0.99	902.032	NA
MCH	rs2857995	16	188335	T	A	0.978551	12502	0.989755	0.120571	2.23205e-16	0.589	309.112	NA
MCH	rs113451119	16	188602	G	A	0.963253	12502	0.540249	0.0794663	1.05736e-11	0.916	810.704	NA
MCH	rs2541607	16	189656	G	A	0.960674	12502	0.509527	0.076784	3.22643e-11	0.929	877.566	NA
MCH	rs9941081	16	192330	C	G	0.987091	12502	0.881181	0.131001	1.73766e-11	0.843	268.589	NA
MCH	rs13332580	16	194787	C	G	0.968966	12502	0.656309	0.0820347	1.24029e-15	0.964	724.828	NA
MCH	rs7202152	16	194845	G	A	0.444649	12502	-0.152281	0.0268172	1.35888e-08	1.015	6174.39	0.113179
MCH	rs8052112	16	197638	C	T	0.968289	12502	0.553532	0.0789421	2.35141e-12	1.003	767.762	NA
MCH	rs73478395	16	202311	C	T	0.984311	12502	0.75721	0.110641	7.70924e-12	0.985	380.336	NA
MCH	rs112234623	16	207047	A	C	0.983495	12502	0.689616	0.114028	1.46838e-09	0.854	346.627	NA
MCH	rs114174171	16	210064	C	T	0.982141	12502	0.977704	0.104937	1.19651e-20	0.959	420.591	NA
MCH	rs72763674	16	210977	T	C	0.912583	12502	0.266391	0.0474775	2.01299e-08	1.019	1994.71	NA
MCH	rs148323035	16	216090	T	C	0.934426	12502	0.391686	0.0577159	1.14922e-11	0.985	1509.12	NA
MCH	rs141494605	16	216593	T	C	0.98572	12502	1.13812	0.117933	4.88676e-22	0.903	317.817	NA
MCH	rs115274841	16	218741	A	G	0.988047	12502	1.07635	0.127336	2.8421e-17	0.953	281.422	NA
MCH	rs141787407	16	219888	G	T	0.987946	12502	1.06568	0.126806	4.31463e-17	0.953	283.768	NA
MCH	rs147372619	16	220533	T	C	0.952265	12502	0.76046	0.0669609	6.86297e-30	1.019	1136.59	NA
MCH	rs139593990	16	220553	A	G	0.987906	12502	1.06018	0.126562	5.43733e-17	0.954	284.991	NA
MCH	rs145546625	16	220583	C	T	0.934369	12502	0.39271	0.0576075	9.2967e-12	0.988	1514.93	NA
MCH	rs147311930	16	220612	T	C	0.986352	12502	1.01311	0.118982	1.66939e-17	0.974	327.846	NA
MCH	rs146573240	16	221646	C	T	0.989099	12502	1.10952	0.132993	7.26119e-17	0.949	255.839	NA
MCH	rs141321259	16	221667	G	A	0.988066	12502	0.984573	0.127605	1.20225e-14	0.947	279.206	NA
MCH	rs2541669	16	222140	C	T	0.585951	12502	-0.175105	0.0276741	2.49339e-10	1.008	6066.28	NA
MCH	rs115436247	16	222242	C	A	0.988207	12502	1.07947	0.128902	5.55442e-17	0.943	274.775	NA
MCH	rs187887324	16	222869	G	C	0.667162	12502	0.218826	0.0302512	4.70263e-13	0.887	4924.9	NA
MCH	esv2676630 †	16	223447	GCACTGACCCTCTTCTCTGCACAGCTCCTAAGCCACTGCCTGCTGGTGACCCTGGCCGCCCACCTCCCCGCCGAGTTCACCCCTGCGGTGCACGCCTCCCTGGACAAGTTCCTGGCTTCTGTGAGCACCGTGCTGACCTCCAAATACCGTTAAGCTGGAGCCTCGGTAGCCGTTCCTCCTGCCCGCTGGGCCTCCCAACGGGCCCTCCTCCCCTCCTTGCACCGGCCCTTCCTGGTCTTTGAATAAAGTCTGAGTGGGCAGCAGCCTGTGTGTGCCTGGGTTCTCTCTATCCCGGAATGTGCCAACAATGGAGGTGTTTACCTGTCTCAGACCAAGGACCTCTCTGCAGCTGCATGGGGCTGGGGAGGGAGAACTGCAGGGAGTATGGGAGGGGAAGCT…	G	0.973309	12502	1.65832	0.0879351	2.50506e-79	0.943	612.541	NA
MCH	rs2541642	16	224532	A	G	0.983442	12502	0.74579	0.116614	1.60133e-10	0.857	348.934	NA
MCH	rs2238369	16	224619	T	C	0.576875	12502	-0.177146	0.0276176	1.41532e-10	1.003	6103.23	NA
MCH	rs148228241	16	227187	G	T	0.986919	12502	1.42772	0.129453	2.77325e-28	0.835	269.53	NA
MCH	rs76462751	16	227693	A	G	0.982651	12502	1.20183	0.10564	5.46611e-30	0.978	416.882	NA
MCH	rs187541509	16	229726	A	T	0.96265	12502	0.450817	0.0773422	5.58056e-09	0.885	795.629	NA
MCH	rs11863726	16	230578	A	G	0.867147	12502	0.28216	0.0412613	8.00951e-12	1.037	2880.54	NA
MCH	rs3888374	16	231550	A	G	0.981788	12502	1.00577	0.101548	3.98691e-23	1	447.073	NA
MCH	rs75265180	16	237203	G	A	0.607381	12502	-0.156632	0.0283841	3.42277e-08	0.983	5861.32	NA
MCH	rs80129779	16	237215	G	A	0.607382	12502	-0.156627	0.0283841	3.42641e-08	0.983	5861.32	NA
MCH	rs113944556	16	237223	G	A	0.98855	12502	0.783139	0.140855	2.6995e-08	0.802	226.986	NA
MCH	rs9937231	16	241799	G	A	0.98886	12502	1.26419	0.126386	1.48433e-23	1.031	275.44	NA
MCH	rs113626716	16	246522	TAACA	T	0.563203	12502	-0.181134	0.0274748	4.31777e-11	1.012	6151.12	NA
MCH	rs7189975	16	247470	G	A	0.884343	12502	0.368791	0.0435642	2.55124e-17	1.065	2557.42	NA
MCH	rs3918352	16	247888	A	G	0.508919	12502	-0.17	0.0271255	3.67666e-10	1.005	6249.01	0.285989
MCH	rs150077286	16	249987	T	TA	0.617557	12502	-0.170718	0.0283903	1.81828e-09	1.017	5905.45	NA
MCH	rs72763693	16	250442	T	C	0.565076	12502	-0.181289	0.0274965	4.30527e-11	1.012	6145.11	NA
MCH	rs28891839	16	252205	G	A	0.988638	12502	1.22282	0.125067	1.409e-22	1.031	280.859	NA
MCH	rs58864858	16	252244	AG	A	0.567635	12502	-0.171669	0.027493	4.26255e-10	1.016	6136.62	NA
MCH	rs11642609	16	252479	T	C	0.62258	12502	-0.159087	0.0278647	1.13467e-08	1.01	5875.29	0.520511
MCH	rs9932914	16	255069	A	G	0.987451	12502	1.092	0.119822	7.97603e-20	1.023	309.828	NA
MCH	rs1203978	16	257211	A	C	0.47142	12502	0.186719	0.0277296	1.6554e-11	0.97	6043.66	NA
MCH	rs140795980	16	257674	G	GAA	0.985502	12502	0.68565	0.116003	3.40831e-09	0.971	346.885	NA
MCH	rs112148649	16	260336	C	A	0.976284	12502	0.850673	0.0875316	2.51552e-22	1.039	578.936	0.221497
MCH	rs79324203	16	260521	C	T	0.988612	12502	1.2189	0.124981	1.7966e-22	1.03	281.497	NA
MCH	rs11248908	16	262944	C	G	0.98551	12502	0.679375	0.11575	4.37571e-09	0.975	348.132	NA
MCH	rs28576529	16	268572	C	T	0.983484	12502	0.820343	0.10503	5.69442e-15	1.019	406.157	NA
MCH	rs200292372	16	271707	A	AG	0.98595	12502	0.719846	0.118917	1.41857e-09	0.952	329.743	NA
MCH	rs12103033	16	271712	A	G	0.985501	12502	0.678064	0.115912	4.92052e-09	0.972	347.279	NA
MCH	rs9806869	16	273219	G	C	0.985594	12502	0.675181	0.116023	5.90699e-09	0.976	346.486	NA
MCH	rs116776296	16	279452	G	A	0.98559	12502	0.68202	0.116178	4.34519e-09	0.973	345.517	NA
MCH	rs138395572	16	280396	T	C	0.988105	12502	0.724979	0.124221	5.34044e-09	0.998	293.285	NA
MCH	rs79966048	16	282772	A	G	0.597716	12502	-0.166523	0.0278098	2.12541e-09	1.018	6012.25	NA
MCH	rs72765808	16	282882	G	A	0.597706	12502	-0.16653	0.0278097	2.12207e-09	1.018	6012.3	NA
MCH	rs148276601	16	284304	T	C	0.985549	12502	0.685268	0.116114	3.59834e-09	0.971	345.776	NA
MCH	rs112832450	16	284986	C	T	0.98763	12502	1.3973	0.122635	4.48009e-30	1.001	305.462	NA
MCH	rs4141288	16	285313	C	T	0.594745	12502	-0.167503	0.0278379	1.77582e-09	1.025	6026.55	0.913764
MCH	rs9935748	16	285926	C	T	0.972818	12502	0.515767	0.0861417	2.13192e-09	0.989	653.913	NA
MCH	rs7200945	16	289335	G	A	0.969714	12502	0.643722	0.0817972	3.554e-15	0.997	732.14	NA
MCH	rs141271404	16	290625	C	T	0.985264	12502	0.736278	0.115408	1.77333e-10	0.964	349.958	NA
MCH	rs4984856	16	292494	C	T	0.951947	12502	0.378911	0.0678205	2.31072e-08	0.92	1052.28	NA
MCH	rs28560252	16	293167	G	T	0.985349	12502	0.667085	0.115128	6.86032e-09	0.974	351.587	NA
MCH	rs143342706	16	294113	A	G	0.978478	12502	0.701999	0.0963544	3.20273e-13	0.975	513.396	NA
MCH	rs9929571	16	294386	A	G	0.970199	12502	0.768703	0.0823657	1.03097e-20	0.996	720.037	NA
MCH	rs180713098	16	294797	C	T	0.933588	12502	0.366395	0.0579311	2.53772e-10	0.961	1489.83	NA
MCH	rs73484322	16	295352	A	G	0.984266	12502	1.23299	0.108467	6.08043e-30	1.022	387.234	NA
MCH	rs111795620	16	296458	G	A	0.984334	12502	1.25263	0.108364	6.60975e-31	1.028	385.581	NA
MCH	rs146299091	16	296748	GTGTTT	G	0.988423	12502	1.74068	0.125102	5.20445e-44	1.026	286.113	NA
MCH	rs60616598	16	297264	G	A	0.966175	12502	0.535114	0.077122	3.96185e-12	1.016	817.158	NA
MCH	rs9934353	16	297524	C	G	0.984233	12502	1.23746	0.10753	1.20187e-30	1.038	388.031	NA
MCH	rs13339636	16	298588	A	G	0.983563	12502	1.18385	0.10304	1.49608e-30	1.088	404.244	0.0344074
MCH	rs79728079	16	298689	C	G	0.967379	12502	0.51509	0.0764412	1.60169e-11	1.005	789.043	NA
MCH	rs9932041	16	299502	G	A	0.984092	12502	1.2451	0.107156	3.27997e-31	1.037	391.436	NA
MCH	rs13331259	16	299923	A	G	0.988454	12502	1.73809	0.125021	6.12704e-44	1.03	285.353	NA
MCH	rs9939662	16	300076	G	C	0.980764	12502	0.566042	0.101299	2.29938e-08	0.967	456.158	NA
MCH	rs112541148	16	300393	AC	A	0.959999	12502	0.628911	0.0729911	6.91689e-18	0.992	952.495	NA
MCH	rs200897329	16	300395	CT	C	0.959986	12502	0.630267	0.0730013	5.94261e-18	0.991	951.831	NA
MCH	rs9927539	16	300395	C	T	0.980746	12502	0.565683	0.101352	2.38603e-08	0.965	455.626	NA
MCH	rs73484397	16	304040	G	T	0.98405	12502	1.23066	0.107883	3.84116e-30	1.02	392.453	NA
MCH	rs59752918	16	305731	C	A	0.984042	12502	1.22798	0.107841	4.85601e-30	1.02	392.641	NA
MCH	rs58450663	16	305862	G	A	0.984042	12502	1.22771	0.107834	4.95433e-30	1.02	392.65	NA
MCH	rs59660904	16	306044	G	A	0.984041	12502	1.22726	0.107824	5.14053e-30	1.021	392.665	NA
MCH	rs145218221	16	307082	T	C	0.982361	12502	0.639217	0.10578	1.51394e-09	0.964	417.676	NA
MCH	rs8045544	16	308002	G	A	0.978534	12502	1.15917	0.0948134	2.26297e-34	1.013	525.216	NA
MCH	rs8062070	16	308108	C	G	0.984028	12502	1.22202	0.107676	7.50443e-30	1.022	392.988	NA
MCH	rs13335497	16	310005	G	A	0.988082	12502	1.65391	0.123216	4.44099e-41	1.028	294.448	0.46541
MCH	rs13339558	16	310354	C	T	0.985911	12502	1.43955	0.115032	6.23526e-36	1.012	347.326	NA
MCH	rs13335629	16	310380	G	A	0.985896	12502	1.43821	0.114998	6.88566e-36	1.012	347.694	NA
MCH	rs74823508	16	311107	G	A	0.988146	12502	1.66623	0.124754	1.09144e-40	1.008	292.872	NA
MCH	rs112933040	16	311132	G	A	0.983916	12502	1.24024	0.108266	2.20608e-30	1.005	395.688	NA
MCH	rs9924561	16	314780	G	T	0.987834	12502	1.71923	0.126419	4.03567e-42	0.959	288.185	NA
MCH	rs739997	16	316860	T	C	0.977995	12502	0.731367	0.104579	2.6824e-12	0.806	433.715	NA
MCH	rs3743877	16	318246	A	G	0.926115	12502	0.325131	0.0556101	5.01656e-09	0.953	1630.51	NA
MCH	rs9933285	16	319800	T	C	0.962478	12502	0.62271	0.0773495	8.2388e-16	0.906	818.11	NA
MCH	rs112158706	16	320000	GCA	G	0.92255	12502	0.376225	0.0551062	8.65527e-12	0.984	1757.99	NA
MCH	rs7499055	16	320064	C	A	0.935144	12502	0.504327	0.0610543	1.45318e-16	0.969	1469.47	NA
MCH	rs7499719	16	320105	G	A	0.939747	12502	0.566242	0.0645204	1.69144e-18	0.939	1329.44	NA
MCH	rs28489087	16	320865	G	A	0.957445	12502	0.717449	0.0751966	1.41504e-21	0.901	917.913	NA
MCH	rs9931735	16	322024	G	A	0.953828	12502	0.57185	0.0755962	3.89265e-14	0.832	916.179	NA
MCH	rs3752435	16	324479	C	G	0.825188	12502	0.191426	0.0356803	8.09329e-08	1.018	3606.9	0.601645
MCH	rs3809654	16	326525	A	C	0.70615	12502	0.212517	0.033681	2.79598e-10	0.838	4347.86	NA
MCH	rs7185006	16	326743	C	G	0.939471	12502	0.392346	0.0665716	3.77902e-09	0.86	1222.79	NA
MCH	rs59350699	16	329862	A	G	0.940271	12502	0.381125	0.0627258	1.23184e-09	1.013	1404.26	NA
MCH	rs199929388	16	330050	TC	T	0.959585	12502	0.639081	0.074884	1.41029e-17	0.939	910.551	NA
MCH	rs201174222	16	330053	TGG	T	0.959583	12502	0.639087	0.074886	1.41206e-17	0.939	910.595	NA
MCH	rs141608031	16	330421	G	A	0.963608	12502	0.665273	0.0785194	2.39728e-17	0.936	820.708	NA
MCH	rs79726110	16	356474	C	T	0.988877	12502	0.724058	0.134827	7.86141e-08	0.925	254.393	NA
MCH	rs117307993	16	364008	G	A	0.988945	12502	1.25127	0.145856	9.58464e-18	0.758	207.204	NA
MCH	rs3848364	16	372635	T	G	0.728643	12502	0.221817	0.0315769	2.14604e-12	1.075	4943.85	0.322578
MCH	rs9925273	16	375900	A	G	0.859582	12502	0.212639	0.0389236	4.68193e-08	1.018	3017.99	0.983862
MCH	rs72481023	16	384786	C	T	0.854263	12502	0.244882	0.039576	6.1074e-10	1.053	3112.94	0.955242
MCH	rs147705969	16	386652	A	T	0.984811	12502	0.649451	0.109893	3.42405e-09	1.037	374.014	NA
MCH	rs80087906	16	390036	C	T	0.984824	12502	0.648752	0.109821	3.47661e-09	1.04	373.713	NA
MCH	rs8058381	16	391271	G	C	0.984754	12502	0.652759	0.109837	2.79887e-09	1.036	375.411	NA
MCH	rs115930582	16	392274	C	G	0.986316	12502	0.743157	0.115463	1.22423e-10	1.031	337.48	NA
MCH	rs58687675	16	393706	C	CA	0.984493	12502	0.651276	0.108929	2.2464e-09	1.036	381.725	NA
MCH	rs114291793	16	394659	T	C	0.975544	12502	0.482457	0.0865602	2.49437e-08	1.022	596.541	NA
MCH	rs139436980	16	395158	A	AG	0.975539	12502	0.484955	0.0865265	2.08614e-08	1.022	596.652	NA
MCH	rs58071312	16	398421	G	A	0.984123	12502	0.62798	0.107519	5.19986e-09	1.039	390.697	0.0385238
MCH	rs74424265	16	399712	C	T	0.984293	12502	0.643524	0.10831	2.82418e-09	1.035	386.569	NA
MCH	rs114957976	16	399829	C	A	0.9843	12502	0.643637	0.108332	2.82749e-09	1.035	386.405	NA
MCH	rs146832067	16	401079	C	T	0.986199	12502	0.742291	0.115055	1.1067e-10	1.03	340.309	NA
MCH	rs8045209	16	401676	G	A	0.983445	12502	0.668614	0.106434	3.34326e-10	1.016	407.099	NA
MCH	rs7192643	16	402804	G	A	0.984234	12502	0.717679	0.109273	5.10885e-11	1.013	387.991	NA
MCH	rs7197505	16	403094	G	A	0.984469	12502	0.660013	0.109427	1.62403e-09	1.025	382.317	NA
MCH	rs74611445	16	404424	C	T	0.984535	12502	0.666269	0.109776	1.28447e-09	1.022	380.697	NA
MCH	rs12921775	16	405887	G	A	0.976856	12502	0.47843	0.0891832	8.11375e-08	1.016	565.29	NA
MCH	rs147133425	16	407754	C	T	0.986589	12502	0.772655	0.117014	4.02717e-11	1.021	330.825	NA
MCH	rs61588379	16	408849	G	A	0.984893	12502	0.681871	0.11124	8.80307e-10	1.017	372.041	NA
MCH	rs7189948	16	410054	A	G	0.987456	12502	0.811671	0.120239	1.47349e-11	1.028	309.716	NA
MCH	rs7204567	16	410459	C	T	0.966045	12502	0.409868	0.0732275	2.17857e-08	1.046	820.173	0.00116979
MCH	rs28647849	16	412370	A	G	0.941289	12502	0.319614	0.0585163	4.7088e-08	1.043	1381.81	0.390683
MCH	rs74000546	16	413215	A	G	0.970273	12502	0.460077	0.0794356	6.96271e-09	1	721.192	NA
MCH	rs7201664	16	413716	C	T	0.969833	12502	0.485682	0.0790443	8.02538e-10	0.995	727.871	NA
MCH	rs59319795	16	416146	A	C	0.829987	12502	0.238162	0.0372923	1.69886e-10	1.078	3528.28	0.33363
MCH	rs60853631	16	416211	G	A	0.955871	12502	0.357678	0.0652263	4.16624e-08	1.037	1054.7	NA
MCH	rs116402878	16	419905	C	G	0.988163	12502	0.73005	0.123451	3.34502e-09	1.021	292.463	NA
MCH	rs57293255	16	440165	A	C	0.988862	12502	0.735843	0.136757	7.42064e-08	0.887	244.279	NA
MCH	rs28888111	16	443693	C	T	0.980426	12502	1.0904	0.103362	5.11884e-26	0.914	438.575	NA
MCH	rs59958949	16	444964	A	G	0.985563	12502	1.08927	0.120503	1.57497e-19	0.895	318.42	NA
MCH	rs448063	16	450165	T	C	0.417421	12502	0.158537	0.0288684	3.98071e-08	0.975	5928.48	NA
MCH	rs407983	16	450759	C	G	0.417225	12502	0.186007	0.0291262	1.70016e-10	0.951	5781.77	NA
MCH	rs1698237	16	451306	T	C	0.38979	12502	0.187018	0.0295476	2.46109e-10	0.948	5638.03	NA
MCH	rs113245137	16	454165	T	C	0.984035	12502	0.665476	0.11329	4.25163e-09	0.927	364.135	NA
MCH	rs201370783	16	454200	TTAAA	T	0.983544	12502	0.651213	0.113043	8.37512e-09	0.906	366.645	NA
MCH	rs877904	16	455232	G	A	0.983821	12502	0.650615	0.110325	3.69648e-09	0.959	381.688	NA
MCH	rs13331692	16	457226	G	A	0.616386	12502	-0.151488	0.028298	8.63516e-08	1.021	5912.3	NA
MCH	rs113612955	16	457927	G	A	0.733557	12502	-0.17797	0.0330434	7.20638e-08	0.973	4755.11	NA
MCH	rs4984874	16	458556	C	T	0.380667	12502	0.155492	0.0283453	4.11984e-08	1.023	5894.93	NA
MCH	rs8051863	16	459319	T	C	0.980115	12502	0.691285	0.097608	1.41827e-12	1.008	487.307	NA
MCH	rs1204503	16	459422	A	G	0.374519	12502	0.154898	0.0284469	5.17617e-08	1.027	5857.3	NA
MCH	rs8063730	16	459433	G	C	0.979975	12502	0.675843	0.0972554	3.67482e-12	1.009	490.679	NA
MCH	rs3743893	16	460504	C	T	0.615779	12502	-0.157554	0.0285876	3.56238e-08	1.006	5915.83	NA
MCH	rs115317717	16	460796	C	A	0.985115	12502	0.680674	0.113039	1.72735e-09	0.984	360.779	NA
MCH	rs1204504	16	461762	T	C	0.3751	12502	0.153131	0.028343	6.5611e-08	1.033	5860.94	0.36056
MCH	rs113906961	16	463238	T	C	0.975876	12502	0.57847	0.0903103	1.50011e-10	1.002	588.64	NA
MCH	rs1204499	16	465589	A	G	0.318011	12502	0.191454	0.0306177	4.02525e-10	1.033	5422.87	NA
MCH	rs1204501	16	465843	A	G	0.377331	12502	0.162849	0.0284407	1.02886e-08	1.024	5874.75	NA
MCH	rs1698231	16	467585	T	C	0.377477	12502	0.162785	0.0284553	1.06059e-08	1.023	5875.64	NA
MCH	rs7195838	16	470829	C	T	0.970643	12502	0.5235	0.0811835	1.1307e-10	1.025	712.485	NA
MCH	rs145444123	16	472205	G	A	0.979446	12502	0.628205	0.0954138	4.57924e-11	1.026	503.379	NA
MCH	rs9674294	16	473930	A	T	0.98532	12502	0.630316	0.11345	2.76175e-08	0.99	358.064	NA
MCH	rs116411270	16	478270	A	G	0.985226	12502	0.616826	0.112894	4.66148e-08	0.995	362.134	NA
MCH	rs1204509	16	480096	T	C	0.299621	12502	0.175883	0.0311052	1.56363e-08	1.04	5247.04	NA
MCH	rs6600220	16	486312	G	A	0.30075	12502	0.171002	0.0310763	3.74125e-08	1.04	5258.33	NA
MCH	rs138890395	16	488562	C	A	0.985189	12502	0.607562	0.113529	8.71708e-08	0.983	358.648	NA
MCH	rs79919699	16	507290	T	C	0.977487	12502	0.512983	0.0923879	2.81618e-08	1.03	550.243	NA
MCH	rs13335388	16	507904	T	C	0.977204	12502	0.528667	0.0912834	6.97652e-09	1.048	557.006	0.251984
MCH	rs13329988	16	511094	C	T	0.969897	12502	0.564189	0.0792357	1.07623e-12	1.081	730.026	NA
MCH	rs7195676	16	511763	A	C	0.969805	12502	0.56564	0.0790206	8.17867e-13	1.084	732.203	0.00645372
MCH	rs7187121	16	511967	C	T	0.97178	12502	0.575867	0.0816645	1.76843e-12	1.077	685.698	NA
MCH	rs116576832	16	512753	G	A	0.983683	12502	0.901825	0.104934	8.38273e-18	1.056	401.34	NA
MCH	rs114708932	16	513295	G	A	0.985935	12502	1.00432	0.11234	3.89104e-19	1.056	346.736	NA
MCH	rs116671898	16	525440	G	A	0.986082	12502	0.97654	0.113913	1.01074e-17	1.041	343.157	0.0955281
MCH	rs150830250	16	526082	C	T	0.986314	12502	0.994032	0.114708	4.48632e-18	1.042	337.52	NA
MCH	rs115691825	16	529988	A	T	0.986309	12502	0.993507	0.114716	4.69422e-18	1.041	337.645	NA
MCH	rs6600221	16	533264	G	A	0.864482	12502	0.217272	0.0394177	3.54677e-08	1.045	2929.28	NA
MCH	rs148547318	16	533838	CT	C	0.98522	12502	0.938587	0.111059	2.88173e-17	1.036	364.092	NA
MCH	rs6600222	16	536631	G	A	0.869701	12502	0.221926	0.0400283	2.95248e-08	1.038	2833.49	0.347451
MCH	rs201878107	16	538023	AG	A	0.968397	12502	0.510969	0.0778436	5.23672e-11	1	765.218	NA
MCH	rs11864645	16	538418	T	A	0.959362	12502	0.572721	0.0714809	1.12651e-15	0.996	970.93	NA
MCH	rs7206743	16	540221	G	A	0.873012	12502	0.216526	0.0404333	8.54891e-08	1.036	2772	NA
MCH	rs7206760	16	540258	G	C	0.864142	12502	0.21467	0.0393673	4.95249e-08	1.045	2935.49	0.169918
MCH	rs76013650	16	541091	C	T	0.985405	12502	0.97588	0.11222	3.43311e-18	1.028	359.609	NA
MCH	rs8046020	16	541873	C	T	0.985974	12502	0.965194	0.115908	8.27322e-17	1.001	345.789	NA
MCH	rs8046216	16	541972	C	T	0.98905	12502	1.21382	0.133103	7.55637e-20	0.954	258.344	NA
MCH	rs150214578	16	543834	C	T	0.98555	12502	0.905926	0.114687	2.80942e-15	0.997	355.012	NA
MCH	rs8047043	16	544745	G	C	0.986005	12502	0.954499	0.116451	2.47381e-16	1	345.039	NA
MCH	rs7190069	16	548364	G	A	0.986227	12502	0.935273	0.115935	7.19335e-16	1.02	339.643	NA
MCH	rs140834825	16	562383	G	C	0.986208	12502	0.925898	0.115907	1.36867e-15	1.019	340.1	NA
MCH	rs115490642	16	565768	G	A	0.986201	12502	0.921266	0.115888	1.87056e-15	1.019	340.278	NA
MCH	rs7199562	16	567395	T	C	0.83816	12502	0.234026	0.0390199	2.00257e-09	1.108	3391.73	NA
MCH	rs9934705	16	568748	C	A	0.838426	12502	0.237268	0.0390071	1.18185e-09	1.108	3387.24	0.00290075
MCH	rs76772307	16	573603	A	G	0.986082	12502	0.937561	0.115397	4.48495e-16	1.019	343.157	0.0991419
MCH	rs8063034	16	574661	A	G	0.835261	12502	0.230015	0.0386802	2.73796e-09	1.102	3440.56	NA
MCH	rs3760049	16	575312	A	G	0.834582	12502	0.231558	0.0386206	2.02609e-09	1.105	3451.93	NA
MCH	rs2239488	16	576495	A	G	0.834666	12502	0.235044	0.0385911	1.12468e-09	1.106	3450.51	0.00562689
MCH	rs116698525	16	578190	C	T	0.85521	12502	0.268126	0.041431	9.69545e-11	1.048	3096.14	NA
MCH	rs115955817	16	579654	A	G	0.986257	12502	0.931995	0.116937	1.58625e-15	1.006	338.902	NA
MCH	rs11864655	16	579900	A	G	0.853428	12502	0.26086	0.0413221	2.73968e-10	1.037	3127.72	NA
MCH	rs2266928	16	580124	C	A	0.85005	12502	0.276475	0.0411486	1.83047e-11	1.013	3187.14	NA
MCH	rs11865960	16	580229	C	G	0.845076	12502	0.267637	0.0407913	5.33996e-11	1.041	3273.59	NA
MCH	rs78834549	16	580280	C	T	0.986262	12502	0.933131	0.116999	1.5174e-15	1.005	338.796	NA
MCH	rs11860412	16	580296	T	C	0.811874	12502	0.239478	0.0388026	6.7554e-10	1.05	3818.98	NA
MCH	rs114536223	16	580865	T	C	0.986268	12502	0.934113	0.11707	1.47419e-15	1.004	338.65	NA
MCH	rs116515524	16	580891	C	T	0.985918	12502	0.940076	0.115053	3.06259e-16	1.015	347.157	NA
MCH	chr16:581196:I	16	581196	C	CA	0.985921	12502	0.939956	0.115091	3.15892e-16	1.014	347.082	NA
MCH	rs139612649	16	581715	T	C	0.976018	12502	0.677431	0.0940932	6.03985e-13	0.948	554.834	NA
MCH	rs60095843	16	581721	T	C	0.966301	12502	0.809619	0.0788306	9.58329e-25	0.997	811.774	NA
MCH	rs13331874	16	581733	A	G	0.948599	12502	0.657665	0.0652109	6.42326e-24	1.023	1219.18	NA
MCH	rs59047791	16	581775	C	T	0.956802	12502	0.693449	0.0706511	9.69158e-23	0.998	1031.4	NA
MCH	rs60057661	16	581795	T	C	0.863678	12502	0.255675	0.0425502	1.86925e-09	1	2943.93	NA
MCH	rs115811665	16	582867	A	C	0.98641	12502	0.934865	0.118194	2.58312e-15	0.996	333.845	NA
MCH	rs3785307	16	583360	T	C	0.851285	12502	0.259166	0.0415478	4.43864e-10	1.003	3165.48	NA
MCH	rs11864059	16	583530	T	C	0.849787	12502	0.250148	0.0415328	1.71303e-09	0.984	3140.68	NA
MCH	rs77327513	16	585108	C	T	0.975951	12502	0.780389	0.0912786	1.23591e-17	0.994	583.331	NA
MCH	rs115470393	16	591069	C	T	0.979099	12502	0.600988	0.0994657	1.52062e-09	0.951	486.621	NA
MCH	rs13336503	16	591855	C	T	0.950641	12502	0.502785	0.0674435	8.99314e-14	0.991	1162.69	NA
MCH	rs9921667	16	592928	A	G	0.955819	12502	0.606336	0.0741902	3.01493e-16	0.917	968.248	NA
MCH	rs9921680	16	592954	A	G	0.983353	12502	0.734647	0.110704	3.21965e-11	0.946	387.199	NA
MCH	rs743966	16	596073	G	A	0.953819	12502	0.490228	0.0722053	1.12626e-11	0.933	1027.6	NA
MCH	rs8052113	16	596605	T	C	0.869762	12502	0.264979	0.0456485	6.44538e-09	0.869	2461.31	NA
MCH	rs60905058	16	598557	C	T	0.957002	12502	0.56481	0.0764476	1.48831e-13	0.886	911.597	NA
MCH	rs59164969	16	598630	T	C	0.955386	12502	0.539515	0.0747295	5.21505e-13	0.893	951.729	NA
MCH	rs8064184	16	600098	T	C	0.977031	12502	0.607073	0.102834	3.5597e-09	0.83	465.744	NA
MCH	rs115118440	16	600141	T	C	0.958152	12502	0.533123	0.0783414	1.00957e-11	0.86	862.22	NA
MCH	rs76049115	16	600602	C	G	0.95817	12502	0.539612	0.0786097	6.67525e-12	0.85	851.838	NA
MCH	rs112127687	16	600667	G	A	0.95983	12502	0.507079	0.0806014	3.15035e-10	0.837	806.925	NA
MCH	rs148516458	16	601254	C	G	0.966695	12502	0.570241	0.0883185	1.07048e-10	0.811	652.869	NA
MCH	rs11862022	16	607113	A	G	0.849275	12502	0.2915	0.0477346	1.01728e-09	0.644	2061.24	NA
MCH	rs9940359	16	759602	A	G	0.956139	12502	0.381029	0.070275	5.89455e-08	1.01	1048.59	NA
MCH	rs150205261	16	763199	A	G	0.983241	12502	0.63732	0.110149	7.20984e-09	0.936	385.648	NA
MCH	rs28481409	16	769501	C	T	0.980696	12502	0.563713	0.0988573	1.1821e-08	1.012	473.365	NA
MCH	rs9935634	16	770601	G	A	0.980123	12502	0.526138	0.0971368	6.07887e-08	1.019	487.121	0.75245
MCH	rs60385054	16	786582	G	A	0.96516	12502	0.443651	0.0771377	8.84998e-09	1.013	840.784	NA
MCH	rs186913114	16	789093	T	C	0.95843	12502	0.410639	0.0716818	1.01238e-08	1.026	996.206	NA
MCH	rs57144370	16	790409	T	C	0.952083	12502	0.409454	0.0691878	3.25877e-09	0.999	1139.56	NA
MCH	rs527083	16	1051520	A	G	0.800712	12502	0.187355	0.0349944	8.60969e-08	1.069	3989.95	0.280396
MCH	rs115498403	16	1060274	C	T	0.962802	12502	0.465947	0.0744451	3.87629e-10	0.975	873.109	NA
MCH	rs426840	16	1061970	A	G	0.860645	12502	0.236659	0.0408946	7.16269e-09	1.033	2998.87	NA
MCH	rs9937703	16	1066983	C	T	0.953474	12502	0.38181	0.0656228	5.9463e-09	1.049	1109.21	NA
MCH	rs60301589	16	1067955	C	T	0.970177	12502	0.461001	0.0810235	1.27252e-08	0.989	715.508	NA
MCH	rs76670597	16	1070198	T	C	0.949672	12502	0.402136	0.0646081	4.83882e-10	1.004	1195.06	NA
MCH	rs61116848	16	1070738	G	T	0.949579	12502	0.403011	0.0645965	4.40685e-10	1.003	1197.15	NA
MCH	rs114056319	16	1077636	C	G	0.964313	12502	0.421721	0.0759789	2.8486e-08	1.025	860.483	NA
MCH	rs75302115	16	1078212	G	C	0.954068	12502	0.398167	0.066324	1.93272e-09	1.026	1095.72	NA
MCH	rs2573138	16	1080758	C	T	0.943485	12502	0.347779	0.0609837	1.17845e-08	1.046	1333.25	NA
MCH	rs7202739	16	1081151	C	T	0.943011	12502	0.350211	0.0604805	7.01862e-09	1.055	1343.74	NA
MCH	rs57497165	16	1085129	C	T	0.931078	12502	0.379356	0.0564487	1.81267e-11	1.064	1604.55	NA
MCH	rs9923958	16	1086855	C	T	0.941911	12502	0.337724	0.0598961	1.71549e-08	1.064	1368.09	NA
MCH	rs13334163	16	1097314	A	T	0.94747	12502	0.354077	0.0644669	3.96552e-08	0.975	1213.35	NA
MCH	rs8061645	16	1097449	C	T	0.947424	12502	0.353559	0.064412	4.04155e-08	0.976	1215.6	NA
MCH	rs60348320	16	1108152	C	A	0.858247	12502	0.252252	0.0463241	5.16987e-08	0.827	2515.7	NA
MCH	rs74001178	16	1133628	C	A	0.982943	12502	0.710913	0.110801	1.39771e-10	0.881	369.339	NA
MCH	rs9923769	16	1134292	G	A	0.908382	12502	0.294274	0.0495435	2.85522e-09	1.021	2080.94	NA
MCH	rs74001179	16	1134504	G	A	0.915579	12502	0.288261	0.050734	1.3328e-08	1.022	1932.66	NA
MCH	rs9937517	16	1134818	T	G	0.866413	12502	0.257287	0.042854	1.92767e-09	1.058	2894	NA
MCH	rs17135170	16	1135403	A	G	0.886378	12502	0.252751	0.0440699	9.73805e-09	1.064	2518.2	0.0450532
MCH	rs28393171	16	1135582	T	A	0.865689	12502	0.256442	0.0425536	1.67714e-09	1.068	2907.26	NA
MCH	rs61294474	16	1135768	C	G	0.880241	12502	0.264537	0.0438081	1.55522e-09	1.055	2635.84	NA
MCH	rs28379464	16	1135797	C	T	0.865517	12502	0.258395	0.0425671	1.27676e-09	1.066	2910.39	NA
MCH	rs2745114	16	1135912	G	A	0.878063	12502	0.260094	0.0435204	2.28164e-09	1.06	2677.13	NA
MCH	rs57125249	16	1136677	G	A	0.878791	12502	0.267736	0.0439428	1.10933e-09	1.047	2663.36	NA
MCH	rs57080784	16	1136699	G	A	0.915399	12502	0.291508	0.0507096	8.99957e-09	1.024	1936.39	NA
MCH	rs2729586	16	1138075	T	C	0.865663	12502	0.267138	0.0432507	6.55421e-10	1.042	2907.73	NA
MCH	rs2745124	16	1138076	G	A	0.915854	12502	0.296024	0.0515194	9.14529e-09	1	1926.94	NA
MCH	rs2745125	16	1139954	C	G	0.882783	12502	0.324357	0.0469727	5.01279e-12	1.029	2587.34	NA
MCH	rs11860798	16	1140020	G	A	0.888425	12502	0.270399	0.0463042	5.23207e-09	0.991	2456.24	NA
MCH	rs9926331	16	1140261	C	G	0.89399	12502	0.299195	0.0485979	7.4354e-10	0.998	2364.94	NA
MCH	rs74001180	16	1140589	G	A	0.916879	12502	0.309066	0.0529557	5.33689e-09	0.96	1829.38	NA
MCH	rs11863482	16	1142114	C	T	0.9161	12502	0.304771	0.0537356	1.41411e-08	0.916	1760.39	NA
MCH	rs197068	16	1143325	A	G	0.926807	12502	0.320362	0.0593859	6.86837e-08	0.829	1406.13	NA
MCH	rs140291008	16	1143428	A	C	0.927643	12502	0.341744	0.0586125	5.52414e-09	0.872	1463.49	NA
MCH	rs74004840	16	1221829	A	C	0.893936	12502	0.265811	0.0481429	3.36513e-08	1.027	2370.74	NA
MCH	rs78179994	16	1226909	G	A	0.959598	12502	0.392634	0.0722098	5.40646e-08	0.994	963.573	NA
MCH	rs111279925	16	1233151	A	C	0.973592	12502	0.492999	0.0891754	3.23121e-08	0.943	606.228	NA
MCH	rs73492097	16	1514344	C	G	0.965112	12502	0.42176	0.0761024	2.99019e-08	1.043	841.897	NA
MCH	rs9926128	16	2131289	C	T	0.888462	12502	0.284258	0.0474162	2.0354e-09	1.099	2477.83	NA
MCH	rs3114131	16	2284515	C	G	0.936536	12502	0.331743	0.0606629	4.53532e-08	1.042	1486.14	NA
MCH	rs160551	16	2288345	C	T	0.940479	12502	0.332717	0.0618565	7.4963e-08	1.05	1399.67	NA
MCH	rs162301	16	2288741	T	C	0.939634	12502	0.329278	0.061494	8.57281e-08	1.051	1418.27	NA
MCH	rs160552	16	2292094	T	C	0.927559	12502	0.314849	0.0576809	4.80271e-08	1.063	1680.1	NA
MCH	rs160553	16	2292302	A	G	0.936851	12502	0.325464	0.060294	6.74086e-08	1.061	1479.27	NA
MCH	rs323063	16	2372417	G	A	0.0877641	12502	-0.297419	0.0546698	5.31935e-08	1.047	2001.86	NA
MCH	rs323060	16	2373786	C	A	0.08748	12502	-0.297685	0.0538202	3.18232e-08	1.068	1996	NA
MCH	rs46725	16	2375961	C	T	0.094769	12502	-0.283168	0.0509835	2.79032e-08	1.087	2145.04	NA
MCH	rs323055	16	2376981	A	G	0.0941622	12502	-0.289024	0.0508924	1.35395e-08	1.094	2132.73	NA
MCH	rs34317703	16	2380849	A	G	0.908738	12502	0.307966	0.0513651	2.0269e-09	1.095	2073.67	NA
MCH	rs201262404	16	2381222	TC	T	0.922165	12502	0.329129	0.0543938	1.44082e-09	1.06	1794.7	NA
MCH	rs11865442	16	2381223	C	T	0.922831	12502	0.33561	0.0546603	8.25611e-10	1.057	1780.64	NA
MCH	rs9936418	16	2381257	G	C	0.908364	12502	0.308857	0.0513834	1.8457e-09	1.092	2081.31	NA
MCH	rs36079175	16	2383176	T	C	0.90754	12502	0.296249	0.0507543	5.31751e-09	1.11	2098.12	NA
MCH	rs17135888	16	2383268	T	G	0.907575	12502	0.294567	0.0507341	6.3946e-09	1.111	2097.41	0.063402
MCH	rs28647779	16	2392925	T	C	0.912769	12502	0.307991	0.0531143	6.68512e-09	1.095	1990.87	NA
MCH	rs2171496	16	2394349	T	C	0.923932	12502	0.299957	0.0557615	7.47839e-08	1.078	1757.33	NA
MCH	rs73484003	16	2396570	T	C	0.934971	12502	0.316592	0.0588751	7.55916e-08	1.057	1520.25	NA
MCH	rs11866801	16	2398059	T	C	0.907047	12502	0.305284	0.051437	2.93653e-09	1.085	2108.15	NA
MCH	rs112180972	16	2408380	A	C	0.934906	12502	0.315239	0.0585923	7.43984e-08	1.063	1521.67	NA
MCH	rs9921736	16	2413177	G	T	0.907869	12502	0.296649	0.0515046	8.42801e-09	1.089	2091.4	NA
MCH	rs202210282	16	2414730	T	TGGAA	0.934294	12502	0.311019	0.058344	9.77914e-08	1.063	1534.97	NA
MCH	rs8057666	16	2415691	G	A	0.934211	12502	0.310736	0.0582057	9.36723e-08	1.069	1536.78	0.608334
MCH	rs73484084	16	2422604	T	C	0.918893	12502	0.300473	0.0529391	1.38023e-08	1.087	1863.51	0.406864
MCH	rs28547495	16	2423445	C	A	0.906996	12502	0.287758	0.0513346	2.07619e-08	1.086	2109.19	NA
MCH	rs57366223	16	2423903	G	C	0.907052	12502	0.288015	0.0513459	2.03141e-08	1.086	2108.05	NA
MCH	rs61671377	16	2423961	C	A	0.919173	12502	0.296291	0.0530095	2.27864e-08	1.086	1857.65	0.386812
MCH	rs150836742	16	2599910	G	GGATT	0.949222	12502	0.36149	0.0664518	5.33156e-08	0.993	1196.75	NA
MCH	rs74966633	16	2737056	C	A	0.964098	12502	0.42451	0.0778512	4.95715e-08	0.959	829.974	NA
MCH	rs113919757	16	3129891	G	T	0.904393	12502	0.277405	0.0496132	2.25312e-08	1.062	2162	NA
MCH	rs56251265	16	3129921	T	A	0.908667	12502	0.283889	0.0503577	1.72581e-08	1.057	2075.1	NA
MCH	rs56078374	16	3130028	C	A	0.908678	12502	0.283823	0.0503616	1.74351e-08	1.057	2074.9	NA
MCH	rs59391527	16	3130045	G	A	0.904596	12502	0.279985	0.049645	1.70304e-08	1.062	2157.89	NA
MCH	rs59904020	16	3130061	C	T	0.904413	12502	0.277326	0.0496197	2.2835e-08	1.062	2161.6	NA
MCH	rs56964926	16	3130152	C	A	0.908691	12502	0.283764	0.0503657	1.76011e-08	1.057	2074.62	NA
MCH	rs56260434	16	3130414	T	G	0.908584	12502	0.281869	0.0504403	2.29472e-08	1.054	2076.82	NA
MCH	rs7188023	16	3130733	C	T	0.887988	12502	0.259676	0.0469108	3.10305e-08	1.097	2487.04	NA
MCH	rs113146123	16	4693191	G	T	0.966892	12502	0.426374	0.0774013	3.61666e-08	1.045	800.435	NA
MCH	rs200249541	16	4693973	TTG	T	0.933202	12502	0.308436	0.0567354	5.43672e-08	1.028	1558.66	NA
MCH	rs5756483	22	37409576	A	G	0.469298	12502	-0.148581	0.0274762	6.38672e-08	0.988	6152.7	NA
MCH	rs4821581	22	37409578	T	G	0.472897	12502	-0.150099	0.0274817	4.7136e-08	0.988	6157.84	NA
MCH	rs202216417	22	37409892	G	GTT	0.546324	12502	-0.165983	0.0299529	2.99943e-08	0.832	5156.19	NA
MCH	rs130605	22	37410368	A	G	0.374058	12502	-0.163282	0.028809	1.44703e-08	0.983	5754.87	NA
MCH	rs4821584	22	37411207	C	T	0.457332	12502	-0.145003	0.0271682	9.43861e-08	1.01	6205.48	NA
MCH	rs5756487	22	37416800	A	T	0.400453	12502	-0.21995	0.0277175	2.0981e-15	1.015	6003.22	NA
MCH	rs5756489	22	37417197	T	C	0.386418	12502	-0.220491	0.0279018	2.73571e-15	1.014	5928.43	0.944863
MCH	rs4821585	22	37419220	T	G	0.364542	12502	-0.226602	0.028531	1.98469e-15	1.015	5792.2	0.84018
MCH	rs5756491	22	37421702	A	G	0.363142	12502	-0.22713	0.0285799	1.90786e-15	1.016	5782.67	0.859132
MCH	rs9610634	22	37427593	C	T	0.823883	12502	-0.214075	0.0364376	4.22548e-09	0.975	3537.38	NA
MCH	rs228129	22	37428599	A	G	0.37386	12502	0.174882	0.0292981	2.38615e-09	1.072	5853.16	0.22906
MCH	rs135167	22	37429129	C	T	0.378979	12502	0.173907	0.0291205	2.3441e-09	1.051	5884.79	0.588407
MCH	rs130610	22	37431871	T	C	0.378388	12502	0.175516	0.0291305	1.68943e-09	1.051	5881.2	NA
MCH	rs228131	22	37432243	G	A	0.378179	12502	0.175512	0.0291122	1.65166e-09	1.052	5879.93	0.678907
MCH	rs130613	22	37432632	A	G	0.378427	12502	0.175942	0.0291318	1.54577e-09	1.051	5881.44	NA
MCH	rs25095	22	37434028	G	A	0.390618	12502	0.181821	0.0291362	4.36552e-10	1.068	5951.84	0.580756
MCH	rs79841658	22	37435411	C	T	0.943857	12502	0.33423	0.059916	2.42859e-08	0.952	1261.38	NA
MCH	rs130618	22	37435443	T	A	0.371997	12502	0.17337	0.0290624	2.43968e-09	1.053	5841.31	NA
MCH	rs2160907	22	37435900	A	G	0.816949	12502	-0.224845	0.0354531	2.26739e-10	1.017	3739.18	0.487054
MCH	rs130619	22	37436348	T	C	0.390345	12502	0.180945	0.0291514	5.3981e-10	1.067	5950.35	NA
MCH	rs130621	22	37437354	G	A	0.390471	12502	0.181948	0.0291492	4.32154e-10	1.068	5951.04	NA
MCH	rs130624	22	37438651	G	T	0.389944	12502	0.182721	0.0291716	3.76035e-10	1.066	5948.14	NA
MCH	rs61279431	22	37441417	T	TG	0.719518	12502	-0.164568	0.0308118	9.24023e-08	1.009	5046.1	NA
MCH	rs9610638	22	37445668	T	C	0.434216	12502	-0.316422	0.028281	4.64355e-29	0.996	6118.22	NA
MCH	rs2235320	22	37453256	G	T	0.925052	12502	0.285343	0.0508897	2.05775e-08	1.017	1733.55	0.0889193
MCH	rs76833367	22	37454545	AT	A	0.734323	12502	-0.170591	0.0314188	5.64868e-08	1.002	4878.09	NA
MCH	rs760719	22	37460449	C	T	0.571789	12502	0.3197	0.0280643	4.59929e-30	1.022	6122.14	0.45189
MCH	rs35851175	22	37462632	C	G	0.821117	12502	-0.249617	0.0358727	3.44113e-12	1.013	3672.68	NA
MCH	rs2235321	22	37462926	G	A	0.711126	12502	-0.177197	0.0302196	4.52821e-09	1.024	5136.46	0.170727
MCH	rs855791	22	37462936	A	G	0.43893	12502	-0.339839	0.0276505	1.01823e-34	1.026	6157.75	0.593353
MCH	rs6000550	22	37463450	C	T	0.762281	12502	-0.204072	0.0319261	1.63705e-10	0.992	4494.69	NA
MCH	rs877908	22	37464624	T	C	0.639418	12502	-0.201139	0.0292758	6.39803e-12	1.055	5764.99	0.980917
MCH	rs60484081	22	37465385	CTGGGG	C	0.666612	12502	-0.184067	0.0298753	7.22116e-10	1.041	5556.9	NA
MCH	rs5756504	22	37467270	C	T	0.677052	12502	-0.178051	0.0297324	2.11842e-09	1.038	5467.19	0.539966
MCH	rs5756505	22	37467354	G	C	0.64113	12502	-0.20568	0.0293587	2.45653e-12	1.053	5752.98	NA
MCH	rs5756506	22	37467392	G	C	0.656935	12502	-0.188126	0.0296954	2.3702e-10	1.052	5635.19	0.987035
MCH	rs6000553	22	37469192	A	G	0.473851	12502	-0.304654	0.02828	4.62851e-27	0.988	6159.1	NA
MCH	rs4820268	22	37469591	G	A	0.472964	12502	-0.296367	0.0273387	2.21096e-27	1.014	6232.72	0.541054
MCH	rs13055107	22	37469821	G	A	0.800653	12502	-0.183508	0.0341982	8.04968e-08	0.998	3982.86	NA
MCH	rs2076085	22	37470041	C	A	0.473223	12502	-0.298507	0.0274118	1.2901e-27	1.01	6233.07	NA
MCH	rs2413450	22	37470224	T	C	0.457087	12502	-0.29196	0.0276386	4.39877e-26	1.014	6204.95	0.258211
MCH	rs2076086	22	37470536	C	T	0.688256	12502	-0.192257	0.0301883	1.90779e-10	1.01	5364.85	NA
MCH	rs2072860	22	37470604	G	A	0.473347	12502	-0.300615	0.0277122	2.04359e-27	0.988	6158.44	NA
MCH	rs9610643	22	37471385	G	A	0.710446	12502	-0.190729	0.0303022	3.08939e-10	1.036	5143.63	0.994138
MCH	rs855788	22	37474079	G	A	0.633019	12502	-0.160392	0.0296653	6.41935e-08	1.066	5808.58	0.555707
MCH	rs9619658	22	37496847	C	T	0.731483	12502	-0.167533	0.0309342	6.10176e-08	1.027	4911.18	0.49848
MCH	chrX:153551757:I	X	153551757	C	CT	0.976896	12489	-0.468722	0.0793157	3.42995e-09	0.971785	437.972	NA
MCH	rs116703563	X	153584170	C	T	0.974467	12489	-0.405506	0.0732893	3.14881e-08	1.00885	497.153	NA
MCH	rs141235526	X	153705260	G	A	0.97037	12489	-0.396681	0.0709725	2.28095e-08	0.951441	547.21	NA
MCH	chrX:153706047:I	X	153706047	C	CG	0.97427	12489	-0.455477	0.0764044	2.50088e-09	0.927753	464.989	NA
MCH	rs12006970	X	153708719	C	T	0.95279	12489	-0.310806	0.057248	5.66352e-08	0.957851	866.548	NA
MCH	rs28844711	X	153726824	C	T	0.95814	12489	-0.335531	0.0600494	2.30252e-08	0.96831	779.962	NA
MCH	rs2515905	X	153762075	G	A	0.973829	12489	-0.451825	0.0738998	9.71506e-10	0.995671	506.983	NA
MCH	rs2515904	X	153762771	G	C	0.973833	12489	-0.451848	0.0739024	9.70886e-10	0.995671	506.905	NA
MCH	rs1050828	X	153764217	C	T	0.980208	12489	-0.546135	0.083058	4.85393e-11	1.03777	386.852	0.128882
MCH	rs762516	X	153764663	C	T	0.973836	12489	-0.452039	0.0739081	9.58154e-10	0.995671	506.848	NA
MCH	rs762517	X	153764734	G	A	0.974732	12489	-0.459583	0.0763695	1.76712e-09	0.95854	471.605	NA
MCH	rs73573488	X	153771125	A	G	0.942296	12489	-0.27601	0.0509465	6.03859e-08	1.03182	1096.8	NA
MCH	rs5987002	X	153877370	C	T	0.958532	12489	-0.344849	0.0583953	3.51753e-09	1.0289	797.867	NA
MCH	rs7063597	X	153891601	C	T	0.979453	12489	-0.540563	0.0811615	2.73191e-11	1.04367	401.479	0.104499
MCH	rs146474788	X	153893403	G	A	0.979466	12489	-0.541405	0.0812305	2.64588e-11	1.04267	401.229	NA
MCH	rs12395061	X	153905520	A	G	0.959934	12489	-0.34631	0.0592422	5.04576e-09	1.03631	771.517	NA
MCH	rs141555380	X	153906012	C	T	0.976508	12489	-0.501109	0.0766892	6.39145e-11	1.02185	458.081	NA
MCH	rs185814586	X	153918692	C	G	0.979654	12489	-0.545946	0.0819905	2.76349e-11	1.03285	397.602	NA
MCH	rs138941436	X	153924304	A	G	0.973999	12489	-0.462022	0.0735402	3.33006e-10	1.01008	505.951	NA
MCH	rs60001847	X	153939790	T	C	0.961208	12489	-0.351301	0.0603586	5.87658e-09	1.03398	747.785	NA
MCH	rs1848764	X	153950542	A	T	0.961606	12489	-0.350618	0.0607204	7.7272e-09	1.03539	740.198	NA
MCH	rs149621038	X	153953125	C	T	0.971924	12489	-0.414576	0.0707681	4.67815e-09	1.00711	545.51	NA
MCH	rs7885619	X	153960717	T	G	0.974645	12489	-0.453037	0.0749879	1.52715e-09	1.00829	493.407	NA
MCH	rs2063321	X	153982125	A	T	0.961104	12489	-0.352019	0.061327	9.46602e-09	1.00383	749.925	NA
MCH	rs59519846	X	153987605	T	C	0.960676	12489	-0.347935	0.061182	1.29376e-08	1.00206	757.859	NA
MCH	rs5987022	X	153997695	C	T	0.960762	12489	-0.345811	0.0610922	1.50955e-08	1.00606	756.26	NA
MCH	rs5987026	X	154012121	T	C	0.952981	12489	-0.30451	0.0564629	6.92489e-08	1.01911	900.313	NA
MCH	rs5987027	X	154014107	C	T	0.959359	12489	-0.321233	0.0587896	4.65238e-08	1.05606	782.407	0.0741846
MCH	rs139039414	X	154183724	G	A	0.958547	12489	-0.316833	0.0592922	9.11269e-08	1.03074	797.022	NA
MCH	chrX:154187660:I	X	154187660	C	CA	0.969182	12489	-0.453189	0.0763386	2.91053e-09	0.796704	476.003	NA
MCH	rs28370191	X	154251822	C	T	0.974225	12489	-0.421787	0.0741158	1.26356e-08	0.99895	500.943	NA
MCH	rs28370190	X	154251823	C	T	0.974225	12489	-0.421789	0.0741159	1.26345e-08	0.99895	500.942	NA
MCH	rs112877021	X	154279739	G	C	0.973379	12489	-0.407357	0.071806	1.40296e-08	1.03431	517.56	NA
MCH	chrX:154366476:D	X	154366476	ATCT	A	0.973782	12489	-0.460128	0.073963	4.93832e-10	0.988179	503.927	NA
MCH	rs147546521	X	154400314	C	A	0.970381	12489	-0.444959	0.0720681	6.65242e-10	0.939655	539.738	NA
MCH	rs141555246	X	154407125	C	T	0.974026	12489	-0.479648	0.0761628	3.02144e-10	0.941475	475.735	NA
MCH	rs139218183	X	154461823	G	A	0.965403	12489	-0.354198	0.0651893	5.52956e-08	0.967196	646.927	NA
MCH	rs189474234	X	154484201	C	T	0.973694	12489	-0.485392	0.0766642	2.42928e-10	0.913475	467.392	NA
MCH	rs17052030	X	154488275	G	T	0.974112	12489	-0.486607	0.0766538	2.17979e-10	0.927835	467.366	NA
MCH	rs150053350	X	154555867	C	T	0.971348	12489	-0.443134	0.0726124	1.04271e-09	0.936606	521.078	NA
MCH	chrX:154557928:D	X	154557928	CAA	C	0.971348	12489	-0.443113	0.0726125	1.04468e-09	0.936606	521.074	NA
MCH	rs139287365	X	154676485	C	T	0.975435	12489	-0.518355	0.0797714	8.13903e-11	0.896016	428.759	NA
MCH	rs142036772	X	154738401	A	G	0.971322	12489	-0.440549	0.0723038	1.10798e-09	0.944655	525.964	NA
MCH	rs149173884	X	154764617	A	C	0.971162	12489	-0.436779	0.0720539	1.34578e-09	0.945065	529.096	NA
MCH	rs192928198	X	154902188	G	T	0.972569	12489	-0.47512	0.0762835	4.7136e-10	0.889655	474.227	NA
MCH	rs17052130	X	154905080	T	C	0.973744	12489	-0.498944	0.0763899	6.50929e-11	0.920426	470.095	NA

## Sheet: S9 MCHC
S9f Table. All variants reaching suggestive significance (1E-7) for association with mean corpuscular hemoglobin concentration in HCHS/SOL.
Trait	rsID or SNP name	Chromosome	Position	Coded Allele	Alternative Allele	CAF†	N	Beta	SE	p-value	oevar	effN	HWE p-value
MCHC	rs6474399	8	42348760	T	C	0.525214	12499	0.0923174	0.0172771	9.12517e-08	0.996	6208.67	NA
MCHC	rs6474400	8	42357682	A	T	0.439705	12499	0.0989089	0.0172491	9.80032e-09	1.016	6158.62	NA
MCHC	rs55837592	8	42359974	T	C	0.539559	12499	0.109992	0.0170937	1.23745e-10	1.03	6210.38	NA
MCHC	rs3935700	8	42364121	T	C	0.424234	12499	0.10214	0.017147	2.57365e-09	1.021	6106	NA
MCHC	rs4568607	8	42364354	T	C	0.424161	12499	0.102031	0.0171477	2.67944e-09	1.02	6105.72	NA
MCHC	rs6474401	8	42367068	T	C	0.645564	12499	0.0955691	0.0176828	6.49379e-08	1.022	5719.82	NA
MCHC	rs55881007	8	42367290	A	G	0.645565	12499	0.0955682	0.0176827	6.49451e-08	1.022	5719.82	NA
MCHC	rs2974294	8	42369473	C	T	0.433728	12499	0.100872	0.0171476	4.0395e-09	1.023	6139.71	NA
MCHC	rs2974295	8	42369929	T	C	0.424148	12499	0.101836	0.0171523	2.90019e-09	1.02	6105.67	NA
MCHC	rs2974298	8	42376477	T	C	0.425994	12499	0.103662	0.0171619	1.53907e-09	1.019	6112.59	NA
MCHC	rs34522728	8	42384059	G	A	0.692994	12499	0.104488	0.0191966	5.23746e-08	0.929	4940.8	NA
MCHC	rs2923427	8	42385748	A	C	0.506151	12499	-0.101112	0.0169394	2.38603e-09	1.021	6248.55	1
MCHC	rs2923428	8	42388301	T	C	0.352468	12499	-0.0946294	0.017733	9.48343e-08	1.025	5705.4	NA
MCHC	rs73632764	8	42388805	T	C	0.650395	12499	-0.105544	0.0182971	8.00572e-09	0.948	5388.51	NA
MCHC	rs2923429	8	42389743	A	G	0.347175	12499	-0.0980595	0.0179258	4.49271e-08	1.007	5665.66	0.730658
MCHC	rs2974338	8	42391945	A	G	0.353188	12499	-0.0962044	0.0177358	5.81783e-08	1.025	5710.7	NA
MCHC	rs1901282	8	42392942	C	G	0.353738	12499	-0.0954891	0.0177257	7.16288e-08	1.025	5714.73	NA
MCHC	rs2923444	8	42397004	C	T	0.353152	12499	-0.0958975	0.0177405	6.46016e-08	1.025	5710.43	NA
MCHC	rs2974339	8	42397529	T	C	0.353148	12499	-0.0958552	0.01774	6.54138e-08	1.025	5710.41	NA
MCHC	rs2974340	8	42397731	T	C	0.352948	12499	-0.0956311	0.0177398	7.01562e-08	1.025	5708.94	NA
MCHC	rs2974341	8	42398302	T	A	0.353187	12499	-0.0957094	0.0177418	6.86855e-08	1.024	5710.69	0.962899
MCHC	rs199978285	8	42399657	AGTG	A	0.508741	12499	-0.103711	0.0169287	8.99366e-10	1.022	6247.59	NA
MCHC	rs2974343	8	42400679	G	A	0.508707	12499	-0.103596	0.0169283	9.37564e-10	1.022	6247.6	NA
MCHC	rs2974346	8	42401205	T	C	0.508708	12499	-0.103585	0.0169283	9.41184e-10	1.022	6247.6	NA
MCHC	rs2974348	8	42402461	T	C	0.353449	12499	-0.0948624	0.0177429	8.96703e-08	1.024	5712.61	NA
MCHC	rs2974349	8	42404040	C	T	0.353327	12499	-0.0954142	0.0177438	7.55949e-08	1.024	5711.72	NA
MCHC	rs2923446	8	42404177	G	A	0.50872	12499	-0.103505	0.0169281	9.69017e-10	1.022	6247.6	NA
MCHC	rs13250124	8	42404737	G	A	0.508787	12499	-0.103023	0.0169256	1.15185e-09	1.022	6247.57	NA
MCHC	rs2974350	8	42405155	C	T	0.508786	12499	-0.103007	0.0169255	1.15842e-09	1.022	6247.57	NA
MCHC	rs2923448	8	42406008	G	A	0.508778	12499	-0.103006	0.0169254	1.15836e-09	1.022	6247.57	NA
MCHC	rs2974351	8	42407047	A	T	0.508769	12499	-0.103005	0.0169252	1.15836e-09	1.022	6247.58	NA
MCHC	rs35516634	8	42408439	A	AT	0.353471	12499	-0.0960406	0.0177428	6.19972e-08	1.024	5712.77	NA
MCHC	rs1868857	8	42412076	A	G	0.353468	12499	-0.0964488	0.017743	5.45262e-08	1.024	5712.75	NA
MCHC	rs2974354	8	42413943	A	G	0.470398	12499	-0.106672	0.0170078	3.56514e-10	1.036	6227.59	NA
MCHC	rs2974355	8	42414117	C	T	0.353312	12499	-0.097034	0.0177415	4.51745e-08	1.025	5711.61	NA
MCHC	rs12677427	8	42414226	T	A	0.508475	12499	-0.103786	0.0169189	8.55376e-10	1.023	6247.7	NA
MCHC	rs2084704	8	42415087	T	G	0.353314	12499	-0.0970336	0.0177427	4.52726e-08	1.024	5711.62	0.468557
MCHC	rs2923390	8	42415836	A	G	0.509207	12499	-0.103124	0.0169379	1.14054e-09	1.02	6247.38	NA
MCHC	rs2923391	8	42415942	G	A	0.50845	12499	-0.103822	0.0169214	8.48663e-10	1.023	6247.71	NA
MCHC	rs2923392	8	42416104	G	A	0.508448	12499	-0.103823	0.0169216	8.48663e-10	1.023	6247.72	NA
MCHC	rs2923394	8	42416708	G	A	0.50844	12499	-0.103835	0.0169224	8.46502e-10	1.022	6247.72	NA
MCHC	rs2974335	8	42417272	C	T	0.508432	12499	-0.103844	0.016923	8.44821e-10	1.022	6247.72	NA
MCHC	rs2923395	8	42418172	C	G	0.50842	12499	-0.103857	0.016924	8.42601e-10	1.022	6247.73	NA
MCHC	rs2923397	8	42418445	T	C	0.353318	12499	-0.0970258	0.017746	4.56534e-08	1.024	5711.65	NA
MCHC	rs2923398	8	42418460	C	T	0.508416	12499	-0.103862	0.0169243	8.41736e-10	1.022	6247.73	NA
MCHC	rs2923433	8	42418723	T	C	0.470508	12499	-0.106304	0.0170117	4.1348e-10	1.035	6227.76	NA
MCHC	rs2974333	8	42420454	A	G	0.470083	12499	-0.106566	0.0170243	3.85791e-10	1.034	6227.13	0.997091
MCHC	rs2974332	8	42421443	C	T	0.353321	12499	-0.0970077	0.0177482	4.6085e-08	1.024	5711.67	NA
MCHC	rs2974331	8	42421464	C	T	0.508709	12499	-0.103815	0.0169327	8.73219e-10	1.021	6247.6	1
MCHC	rs2974330	8	42422218	C	T	0.467138	12499	-0.101791	0.0170685	2.46614e-09	1.033	6222.5	NA
MCHC	rs2923434	8	42422307	A	G	0.353322	12499	-0.0970014	0.0177486	4.62135e-08	1.024	5711.68	0.503318
MCHC	rs2084710	8	42423300	A	G	0.505667	12499	-0.0993883	0.0169561	4.58704e-09	1.018	6248.7	NA
MCHC	rs2084711	8	42423326	T	C	0.505667	12499	-0.0993884	0.0169561	4.58697e-09	1.018	6248.7	NA
MCHC	rs2974326	8	42423776	C	T	0.504512	12499	-0.0995418	0.0169283	4.09811e-09	1.021	6248.99	NA
MCHC	rs2923435	8	42423837	G	A	0.505002	12499	-0.0996119	0.0169449	4.1379e-09	1.019	6248.87	NA
MCHC	rs2974322	8	42424724	T	C	0.504942	12499	-0.0997726	0.0169557	3.99728e-09	1.018	6248.89	NA
MCHC	rs2974321	8	42424727	A	G	0.504941	12499	-0.0997736	0.0169557	3.99585e-09	1.018	6248.89	0.262163
MCHC	rs1343874	8	42424746	C	T	0.466923	12499	-0.102434	0.0170794	2.0034e-09	1.032	6222.15	NA
MCHC	rs1343875	8	42424749	C	T	0.353533	12499	-0.0970443	0.0177711	4.74016e-08	1.021	5713.23	NA
MCHC	rs2974318	8	42425079	T	C	0.466716	12499	-0.102356	0.0170599	1.97522e-09	1.034	6221.81	NA
MCHC	rs2923436	8	42425298	G	A	0.466717	12499	-0.102356	0.0170599	1.97584e-09	1.034	6221.81	NA
MCHC	rs2923437	8	42425399	A	C	0.504492	12499	-0.0995643	0.0169286	4.06788e-09	1.021	6249	NA
MCHC	rs10958722	8	42425487	T	C	0.466717	12499	-0.102355	0.0170599	1.97598e-09	1.034	6221.81	NA
MCHC	rs2974309	8	42426961	G	A	0.504482	12499	-0.0995739	0.0169287	4.05411e-09	1.021	6249	NA
MCHC	rs35295075	8	42428852	A	G	0.493501	12499	-0.110751	0.0169463	6.34219e-11	1.018	6248.44	NA
MCHC	rs56220385	8	42428862	A	T	0.504794	12499	-0.099895	0.0169365	3.67468e-09	1.02	6248.93	NA
MCHC	rs2923439	8	42429122	A	G	0.353322	12499	-0.096964	0.0177499	4.6869e-08	1.023	5711.68	0.503285
MCHC	rs2974296	8	42429603	T	C	0.354129	12499	-0.0945387	0.0177353	9.793e-08	1.022	5717.58	NA
MCHC	rs2923441	8	42429937	T	G	0.466719	12499	-0.102368	0.0170598	1.96625e-09	1.034	6221.81	NA
MCHC	rs1349470	8	42430502	G	A	0.466589	12499	-0.102923	0.0170624	1.61818e-09	1.034	6221.59	NA
MCHC	rs2974367	8	42431194	G	C	0.466719	12499	-0.102374	0.0170597	1.96176e-09	1.034	6221.81	NA
MCHC	rs2974366	8	42431768	C	A	0.353318	12499	-0.0969589	0.0177499	4.69456e-08	1.023	5711.65	0.484978
MCHC	rs2974365	8	42431858	T	C	0.353393	12499	-0.0970733	0.0177521	4.54458e-08	1.023	5712.2	NA
MCHC	rs2974360	8	42434057	A	G	0.357265	12499	-0.0962978	0.0178182	6.49977e-08	1.015	5740.21	NA
MCHC	rs2974359	8	42434194	T	C	0.353318	12499	-0.0970043	0.0177501	4.6288e-08	1.023	5711.65	NA
MCHC	rs2974358	8	42434403	T	C	0.466719	12499	-0.102359	0.0170591	1.97015e-09	1.034	6221.81	NA
MCHC	rs2974356	8	42434633	C	T	0.50452	12499	-0.0993997	0.0169236	4.2686e-09	1.021	6248.99	NA
MCHC	rs2923442	8	42435493	T	C	0.504421	12499	-0.0995273	0.016928	4.11651e-09	1.021	6249.01	NA
MCHC	rs6991995	8	42436219	A	C	0.504328	12499	-0.099406	0.0169316	4.33075e-09	1.02	6249.03	NA
MCHC	rs2974342	8	42436651	T	G	0.353068	12499	-0.0969967	0.0177498	4.63746e-08	1.024	5709.82	NA
MCHC	rs6981316	8	42437785	G	C	0.353321	12499	-0.096974	0.0177645	4.79149e-08	1.022	5711.68	NA
MCHC	rs2974334	8	42438065	C	T	0.504107	12499	-0.0991382	0.0169434	4.88219e-09	1.019	6249.08	NA
MCHC	rs62509329	8	42438616	A	G	0.46744	12499	-0.101809	0.01709	2.56615e-09	1.031	6223	NA
MCHC	rs2923447	8	42439848	G	T	0.475639	12499	-0.0936505	0.0170303	3.81839e-08	1.026	6234.66	NA
MCHC	rs2974300	8	42440532	C	T	0.47564	12499	-0.0935883	0.0170289	3.88842e-08	1.026	6234.67	NA
MCHC	chr8:42443979:I	8	42443979	T	TC	0.509299	12499	-0.0934698	0.0173081	6.65101e-08	0.982	6134.89	NA
MCHC	rs2923402	8	42445400	G	A	0.475648	12499	-0.0928648	0.0170242	4.90075e-08	1.026	6234.68	NA
MCHC	rs2923403	8	42447748	G	T	0.433502	12499	-0.11199	0.0173687	1.13473e-10	1.05	6138.96	NA
MCHC	rs2923405	8	42448126	T	G	0.477265	12499	-0.09105	0.0169991	8.50102e-08	1.028	6236.58	NA
MCHC	rs2974303	8	42452570	T	C	0.345379	12499	-0.094902	0.0177444	8.87895e-08	1.018	5651.85	NA
MCHC	rs2974304	8	42452610	C	T	0.436755	12499	-0.114148	0.0173106	4.27802e-11	1.046	6149.51	NA
MCHC	rs2974305	8	42452622	G	C	0.345331	12499	-0.0947633	0.0177445	9.27201e-08	1.018	5651.49	NA
MCHC	rs1947296	8	42452999	T	C	0.436697	12499	-0.114112	0.0173108	4.34102e-11	1.046	6149.33	NA
MCHC	rs1947297	8	42453023	A	G	0.345275	12499	-0.0947674	0.0177451	9.26997e-08	1.018	5651.05	NA
MCHC	rs1349471	8	42454011	C	T	0.436623	12499	-0.115044	0.0173054	2.97339e-11	1.047	6149.09	NA
MCHC	rs2167337	8	42454606	T	C	0.345124	12499	-0.0959035	0.0177433	6.47922e-08	1.019	5649.88	NA
MCHC	rs2167338	8	42455079	A	G	0.43645	12499	-0.114912	0.0173025	3.10758e-11	1.047	6148.54	NA
MCHC	rs2923411	8	42455206	T	C	0.436429	12499	-0.114896	0.017302	3.12337e-11	1.047	6148.48	NA
MCHC	rs2923413	8	42455308	A	G	0.436412	12499	-0.114881	0.0173016	3.13862e-11	1.047	6148.42	NA
MCHC	rs10109400	8	42455353	T	C	0.436405	12499	-0.114875	0.0173014	3.14391e-11	1.047	6148.4	NA
MCHC	rs2923415	8	42455577	A	G	0.346374	12499	-0.095202	0.0177285	7.87427e-08	1.017	5659.52	NA
MCHC	rs78524698	8	42456438	G	A	0.344948	12499	-0.0959765	0.0177295	6.1848e-08	1.02	5648.52	NA
MCHC	rs2974314	8	42457043	C	T	0.435751	12499	-0.112395	0.0173251	8.73287e-11	1.045	6146.31	NA
MCHC	rs113342804	11	4953240	A	G	0.988474	12500	-0.494334	0.0787545	3.45404e-10	1.014	284.838	0.282984
MCHC	rs73396840	11	5166409	T	C	0.977043	12500	-0.326758	0.0565042	7.34272e-09	1.048	560.747	NA
MCHC	rs111638327	11	5166446	C	T	0.978345	12500	-0.356022	0.058007	8.37958e-10	1.046	529.645	NA
MCHC	rs184733192	11	5182515	T	G	0.977521	12500	-0.333296	0.0575682	7.0564e-09	1.032	549.352	NA
MCHC	rs142671743	11	5182550	T	G	0.977521	12500	-0.333343	0.0575696	7.0274e-09	1.032	549.338	NA
MCHC	rs141531549	11	5183307	A	C	0.975456	12500	-0.306325	0.0562439	5.14067e-08	1.001	598.543	NA
MCHC	rs7925890	11	5187143	A	G	0.96448	12500	-0.246382	0.0458305	7.61867e-08	1.056	856.469	NA
MCHC	rs73396897	11	5192015	G	C	0.954449	12500	-0.220184	0.0412368	9.31999e-08	1.074	1086.9	1
MCHC	rs79026050	11	5192675	C	G	0.979089	12500	-0.350953	0.0584874	1.96734e-09	1.063	511.832	NA
MCHC	rs73398698	11	5214301	C	T	0.95512	12500	-0.221167	0.0413376	8.78301e-08	1.067	1071.64	NA
MCHC	rs4910731	11	5216988	C	T	0.0328513	12500	0.287767	0.0487535	3.58075e-09	1.034	794.301	NA
MCHC	rs334	11	5248232	T	A	0.986903	12500	-0.665402	0.0816334	3.60618e-16	0.857	276.931	NA
MCHC	rs73404537	11	5313258	T	G	0.983776	12500	-0.374892	0.070086	8.84303e-08	0.951	379.459	NA
MCHC	rs141494605	16	216593	T	C	0.985718	12500	0.401236	0.0737755	5.3699e-08	0.903	317.816	NA
MCHC	rs147372619	16	220533	T	C	0.95226	12500	0.230662	0.04184	3.52878e-08	1.019	1136.52	NA
MCHC	esv2676630 †	16	223447	GCACTGACCCTCTTCTCTGCACAGCTCCTAAGCCACTGCCTGCTGGTGACCCTGGCCGCCCACCTCCCCGCCGAGTTCACCCCTGCGGTGCACGCCTCCCTGGACAAGTTCCTGGCTTCTGTGAGCACCGTGCTGACCTCCAAATACCGTTAAGCTGGAGCCTCGGTAGCCGTTCCTCCTGCCCGCTGGGCCTCCCAACGGGCCCTCCTCCCCTCCTTGCACCGGCCCTTCCTGGTCTTTGAATAAAGTCTGAGTGGGCAGCAGCCTGTGTGTGCCTGGGTTCTCTCTATCCCGGAATGTGCCAACAATGGAGGTGTTTACCTGTCTCAGACCAAGGACCTCTCTGCAGCTGCATGGGGCTGGGGAGGGAGAACTGCAGGGAGTATGGGAGGGGAAGCT…	G	0.97334	12500	0.540257	0.0553443	1.64302e-22	0.943	611.746	NA
MCHC	rs76462751	16	227693	A	G	0.982652	12500	0.418212	0.0661948	2.65134e-10	0.978	416.795	0.0344074
MCHC	rs9929571	16	294386	A	G	0.970235	12500	0.303424	0.0515821	4.04472e-09	0.996	719.096	NA
MCHC	rs73484322	16	295352	A	G	0.984263	12500	0.371433	0.0679178	4.52929e-08	1.022	387.233	0.46541
MCHC	rs111795620	16	296458	G	A	0.984331	12500	0.372408	0.0678411	4.03278e-08	1.028	385.58	NA
MCHC	rs146299091	16	296748	GTGTTT	G	0.988421	12500	0.549641	0.0783552	2.30382e-12	1.026	286.112	NA
MCHC	rs9934353	16	297524	C	G	0.98423	12500	0.366321	0.0673228	5.2903e-08	1.038	388.03	NA
MCHC	rs13339636	16	298588	A	G	0.98356	12500	0.363747	0.0645469	1.74673e-08	1.088	404.243	NA
MCHC	rs9932041	16	299502	G	A	0.984089	12500	0.383752	0.0670633	1.05132e-08	1.037	391.435	NA
MCHC	rs13331259	16	299923	A	G	0.988453	12500	0.547453	0.0783013	2.71736e-12	1.03	285.352	NA
MCHC	rs112541148	16	300393	AC	A	0.960045	12500	0.244629	0.0456311	8.27575e-08	0.992	951.297	NA
MCHC	rs200897329	16	300395	CT	C	0.960032	12500	0.244202	0.0456427	8.78101e-08	0.991	950.634	NA
MCHC	rs73484397	16	304040	G	T	0.984047	12500	0.379677	0.0675013	1.85782e-08	1.02	392.452	NA
MCHC	rs59752918	16	305731	C	A	0.98404	12500	0.378425	0.0674696	2.03708e-08	1.02	392.64	NA
MCHC	rs58450663	16	305862	G	A	0.984039	12500	0.378309	0.0674648	2.05265e-08	1.02	392.649	NA
MCHC	rs59660904	16	306044	G	A	0.984039	12500	0.378123	0.0674582	2.07902e-08	1.021	392.664	NA
MCHC	rs8062070	16	308108	C	G	0.984025	12500	0.376631	0.0673595	2.253e-08	1.022	392.987	NA
MCHC	rs13335497	16	310005	G	A	0.98808	12500	0.544309	0.0770982	1.66564e-12	1.028	294.448	NA
MCHC	rs13339558	16	310354	C	T	0.985908	12500	0.45405	0.072069	2.97243e-10	1.012	347.326	NA
MCHC	rs13335629	16	310380	G	A	0.985893	12500	0.454035	0.072047	2.93963e-10	1.012	347.693	NA
MCHC	rs74823508	16	311107	G	A	0.988145	12500	0.53836	0.0780557	5.30635e-12	1.008	292.871	NA
MCHC	rs112933040	16	311132	G	A	0.983914	12500	0.384112	0.0677351	1.42127e-08	1.005	395.687	NA
MCHC	rs9924561	16	314780	G	T	0.987832	12500	0.553209	0.0791153	2.70129e-12	0.959	288.185	NA
MCHC	rs73489831	16	1075956	T	G	0.951948	12500	0.233555	0.0404202	7.55137e-09	1.042	1143.58	NA
MCHC	rs77769444	16	1077531	G	A	0.958481	12500	0.25781	0.0432304	2.4669e-09	1.022	994.885	NA
MCHC	rs75302115	16	1078212	G	C	0.954061	12500	0.247777	0.0413292	2.03219e-09	1.026	1095.71	NA
MCHC	rs57497165	16	1085129	C	T	0.931067	12500	0.187968	0.0350788	8.39377e-08	1.064	1604.53	NA
MCHC	rs2911463	16	88835545	G	A	0.35492	12500	0.109362	0.0181867	1.81799e-09	1.052	5723.79	NA
MCHC	rs8052231	16	88837243	C	T	0.52786	12500	0.109035	0.0170594	1.64275e-10	1.013	6230.6	NA
MCHC	rs8052370	16	88837298	C	T	0.505827	12500	0.11295	0.016965	2.77891e-11	1.003	6249.15	NA
MCHC	rs10445033	16	88840462	G	A	0.516304	12500	0.105733	0.0171467	6.98696e-10	0.999	6237.11	NA
MCHC	rs2002833	16	88842117	G	A	0.444095	12500	0.101154	0.0173459	5.49019e-09	1.013	6171.86	NA
MCHC	rs889761	16	88842215	G	C	0.678186	12500	-0.10712	0.0189031	1.455e-08	0.952	5194.35	NA
MCHC	rs2911460	16	88842700	A	G	0.396679	12500	0.10497	0.0176335	2.6349e-09	1.017	5983.12	NA
MCHC	rs2932690	16	88842953	G	A	0.400723	12500	0.101764	0.0175878	7.2072e-09	1.015	6003.6	NA
MCHC	rs9933309	16	88844932	T	C	0.35716	12500	0.0997732	0.0180284	3.1259e-08	1.054	5739.92	NA
MCHC	rs57953994	16	88846803	G	A	0.625742	12500	-0.0972793	0.0177215	4.03427e-08	1.041	5854.72	NA
MCHC	rs71158757	16	88846807	G	GC	0.624814	12500	-0.0958194	0.0177316	6.52185e-08	1.038	5860.54	NA
MCHC	rs9932423	16	88846849	C	A	0.624014	12500	-0.100449	0.0177013	1.38956e-08	1.04	5865.52	NA
MCHC	rs475596	16	88846951	G	C	0.479758	12500	0.106155	0.016912	3.45395e-10	1.015	6239.76	NA
MCHC	rs66950913	16	88849252	AGCAG	A	0.441554	12500	0.111565	0.017073	6.37854e-11	1.018	6164.6	NA
MCHC	rs2608604	16	88849421	A	G	0.44124	12500	0.11952	0.0170701	2.52848e-12	1.02	6163.68	NA
MCHC	rs2926772	16	88851668	T	G	0.564882	12500	0.0966698	0.0178467	6.07189e-08	0.94	5776.07	NA
MCHC	rs837763	16	88853729	C	T	0.52136	12500	0.127735	0.0170527	6.85344e-14	1.03	6238.59	NA
MCHC	rs551118	16	88856084	C	G	0.478502	12500	0.136199	0.0180014	3.84698e-14	0.955	5957.72	NA
MCHC	rs2926776	16	88858602	A	G	0.480886	12500	0.136312	0.0180889	4.85827e-14	0.935	5835.21	NA
MCHC	rs2968478	16	88858646	T	G	0.47648	12500	0.133491	0.0180845	1.56506e-13	0.94	5862	NA
MCHC	rs861400	16	88862343	C	G	0.475453	12500	0.135595	0.0183849	1.63952e-13	0.906	5648.85	NA
MCHC	rs837756	16	88862568	G	C	0.555962	12500	0.128056	0.0183844	3.27276e-12	0.903	5573.05	NA
MCHC	rs5756487	22	37416800	A	T	0.400517	12500	-0.100296	0.0172307	5.85787e-09	1.015	6002.58	NA
MCHC	rs5756489	22	37417197	T	C	0.38648	12500	-0.103422	0.0173495	2.50611e-09	1.014	5927.83	NA
MCHC	rs5756491	22	37421702	A	G	0.3632	12500	-0.0968818	0.0177454	4.77361e-08	1.016	5782.14	NA
MCHC	rs228129	22	37428599	A	G	0.37384	12500	0.100815	0.0181566	2.81558e-08	1.072	5852.09	NA
MCHC	rs135167	22	37429129	C	T	0.37892	12500	0.0981672	0.018063	5.48846e-08	1.051	5883.49	NA
MCHC	rs130610	22	37431871	T	C	0.378328	12500	0.0992586	0.0180733	3.97384e-08	1.051	5879.9	NA
MCHC	rs228131	22	37432243	G	A	0.37812	12500	0.0996806	0.0180618	3.4121e-08	1.052	5878.63	0.559286
MCHC	rs130613	22	37432632	A	G	0.378367	12500	0.0993258	0.018074	3.89609e-08	1.051	5880.14	NA
MCHC	rs25095	22	37434028	G	A	0.39056	12500	0.100347	0.0180533	2.72349e-08	1.068	5950.57	NA
MCHC	rs130619	22	37436348	T	C	0.390288	12500	0.10037	0.018063	2.75042e-08	1.067	5949.08	NA
MCHC	rs130621	22	37437354	G	A	0.390414	12500	0.100511	0.0180607	2.61882e-08	1.068	5949.77	NA
MCHC	rs130624	22	37438651	G	T	0.389886	12500	0.101063	0.0180765	2.25967e-08	1.066	5946.88	NA
MCHC	rs9610638	22	37445668	T	C	0.434285	12500	-0.146773	0.0175844	7.01453e-17	0.996	6117.47	NA
MCHC	rs760719	22	37460449	C	T	0.57172	12500	0.143126	0.0174607	2.4635e-16	1.022	6121.41	NA
MCHC	rs855791	22	37462936	A	G	0.439	12500	-0.142306	0.0172397	1.52488e-16	1.026	6156.98	NA
MCHC	rs877908	22	37464624	T	C	0.63948	12500	-0.102984	0.0181638	1.43006e-08	1.055	5763.63	NA
MCHC	rs5756505	22	37467354	G	C	0.641192	12500	-0.105668	0.018213	6.55999e-09	1.053	5751.62	0.019197
MCHC	rs5756506	22	37467392	G	C	0.657	12500	-0.0982266	0.0184156	9.61292e-08	1.052	5633.77	NA
MCHC	rs6000553	22	37469192	A	G	0.473917	12500	-0.141388	0.0175874	9.04586e-16	0.988	6158.2	NA
MCHC	rs4820268	22	37469591	G	A	0.47304	12500	-0.1356	0.0170207	1.62882e-15	1.014	6231.83	0.538875
MCHC	rs2076085	22	37470041	C	A	0.473299	12500	-0.13692	0.0170706	1.05034e-15	1.01	6232.18	NA
MCHC	rs2413450	22	37470224	T	C	0.45716	12500	-0.137616	0.0171821	1.15397e-15	1.014	6204.12	NA
MCHC	rs2076086	22	37470536	C	T	0.688327	12500	-0.102953	0.0187572	4.04919e-08	1.01	5363.33	NA
MCHC	rs2072860	22	37470604	G	A	0.473423	12500	-0.139916	0.0172482	4.9834e-16	0.988	6157.55	NA

## Sheet: S9 MCV
S9g Table. All variants reaching suggestive significance (1E-7) for association with mean corpuscular volume in HCHS/SOL.
Trait	rsID or SNP name	Chromosome	Position	Coded Allele	Alternative Allele	CAF†	N	Beta	SE	p-value	oevar	effN	HWE p-value
MCV	rs1848347	4	55386878	G	A	0.741312	12502	-0.49466	0.0839647	3.83224e-09	1.04	4794.98	NA
MCV	rs170117	4	55390380	C	T	0.769437	12502	-0.51477	0.087527	4.07133e-09	1.047	4435.8	0.0127582
MCV	rs218237	4	55394172	C	T	0.755079	12502	-0.550515	0.0859825	1.52712e-10	1.047	4624.1	0.00948898
MCV	rs218240	4	55395565	G	A	0.754343	12502	-0.539561	0.0860974	3.68384e-10	1.041	4633.48	NA
MCV	rs218242	4	55395971	T	G	0.754355	12502	-0.539582	0.0861074	3.69544e-10	1.04	4633.33	NA
MCV	rs218243	4	55396322	A	G	0.7636	12502	-0.532515	0.0875103	1.16372e-09	1.041	4513.6	NA
MCV	rs218251	4	55398525	T	C	0.763173	12502	-0.538442	0.087827	8.74862e-10	1.022	4519.23	NA
MCV	rs143445584	4	55399287	G	A	0.759495	12502	-0.542497	0.0868389	4.17973e-10	1.04	4567.29	NA
MCV	rs170120	4	55400110	G	A	0.756513	12502	-0.539554	0.0864699	4.38167e-10	1.039	4605.76	NA
MCV	rs218254	4	55400544	G	A	0.759499	12502	-0.542302	0.0868509	4.26374e-10	1.04	4567.23	NA
MCV	rs218258	4	55405113	T	A	0.759471	12502	-0.553193	0.0867966	1.8483e-10	1.043	4567.6	NA
MCV	rs172629	4	55407762	C	G	0.762948	12502	-0.54488	0.0873681	4.47203e-10	1.044	4522.18	NA
MCV	rs218262	4	55407905	C	A	0.762251	12502	-0.547552	0.0874228	3.77005e-10	1.041	4531.34	NA
MCV	rs218263	4	55408104	C	T	0.761824	12502	-0.549478	0.0875641	3.49303e-10	1.037	4536.93	NA
MCV	rs218264	4	55408875	A	T	0.547514	12502	-0.483003	0.0761892	2.3047e-10	1.017	6194.55	NA
MCV	rs218265	4	55408999	T	C	0.668613	12502	-0.582251	0.081465	8.85349e-13	1.074	5540.13	0.487502
MCV	rs3218114	6	41902352	C	T	0.844562	12502	-0.540631	0.100354	7.15413e-08	0.998	3275.88	NA
MCV	rs6928971	6	41982953	T	A	0.190189	12502	-0.534121	0.0927981	8.62668e-09	1.027	3851.04	NA
MCV	rs6906330	6	41982957	C	A	0.18993	12502	-0.529508	0.0927231	1.12554e-08	1.029	3847.02	0.0966304
MCV	rs12175190	6	41983371	C	T	0.924327	12502	0.792046	0.137851	9.15501e-09	0.993	1736.71	NA
MCV	rs4711697	6	41983379	C	T	0.189636	12502	-0.534104	0.0929189	9.02692e-09	1.026	3842.47	NA
MCV	rs9462764	6	41983395	C	T	0.20187	12502	-0.532471	0.0916035	6.14446e-09	1.033	4028.61	NA
MCV	rs4714548	6	41983431	A	G	0.175905	12502	-0.575977	0.0950414	1.35886e-09	1.02	3624.63	NA
MCV	rs4714549	6	41983519	G	C	0.189576	12502	-0.534733	0.0929629	8.8132e-09	1.026	3841.54	NA
MCV	rs71762341	6	41984320	ACTAT	A	0.191133	12502	-0.532295	0.093186	1.11535e-08	1.012	3865.65	NA
MCV	rs9367125	6	41987544	G	C	0.924591	12502	0.798358	0.138286	7.77558e-09	0.988	1722.42	NA
MCV	rs9399136	6	135402339	T	C	0.859751	12502	-0.568249	0.105595	7.3916e-08	1	3014.97	NA
MCV	rs66650371	6	135418632	TTAC	T	0.853798	12502	-0.582344	0.102626	1.39169e-08	1.019	3121.18	NA
MCV	rs7776054	6	135418916	A	G	0.825373	12502	-0.568999	0.0959285	3.00201e-09	1.006	3603.89	NA
MCV	rs9399137	6	135419018	T	C	0.854903	12502	-0.58323	0.102962	1.47448e-08	1.021	3101.59	0.130284
MCV	rs35786788	6	135419042	G	A	0.854439	12502	-0.586738	0.102896	1.1823e-08	1.02	3109.82	NA
MCV	rs9389268	6	135419631	A	G	0.826626	12502	-0.571956	0.0964017	2.97356e-09	1.003	3583.47	NA
MCV	rs9376091	6	135419636	C	T	0.825257	12502	-0.555364	0.0961656	7.69171e-09	1.002	3605.78	NA
MCV	rs9402685	6	135419688	T	C	0.817145	12502	-0.549732	0.0947208	6.48618e-09	1.005	3736.08	NA
MCV	rs34164109	6	135421176	C	T	0.840368	12502	-0.591656	0.099785	3.04216e-09	0.999	3350.92	NA
MCV	rs9373124	6	135423209	T	C	0.733516	12502	-0.451758	0.0840717	7.7227e-08	1.017	4887.54	NA
MCV	rs35959442	6	135424179	C	G	0.757986	12502	-0.469304	0.0858371	4.56752e-08	1.014	4586.82	NA
MCV	rs4895440	6	135426558	A	T	0.757195	12502	-0.469055	0.0856487	4.33818e-08	1.017	4597	NA
MCV	rs7758845	6	135428537	A	C	0.754901	12502	-0.483204	0.0855467	1.6193e-08	1.016	4626.37	NA
MCV	rs6920211	6	135431318	T	C	0.755319	12502	-0.479897	0.0854376	1.94377e-08	1.025	4621.04	0.360076
MCV	rs67825204	6	139834354	AG	A	0.45889	12502	0.413107	0.075227	3.98607e-08	1	6208.74	NA
MCV	rs654689	6	139834869	G	A	0.460418	12502	0.402239	0.0750922	8.48034e-08	1.003	6211.82	NA
MCV	rs2908522	6	139835399	C	G	0.458447	12502	0.417834	0.0751672	2.71746e-08	1.002	6207.83	NA
MCV	rs71562509	6	139835423	G	T	0.458724	12502	0.418832	0.0751805	2.53251e-08	1.001	6208.4	NA
MCV	rs17585887	6	139835498	T	C	0.457767	12502	0.416835	0.0751252	2.88061e-08	1.004	6206.4	NA
MCV	rs17585915	6	139835604	T	G	0.457733	12502	0.416388	0.0751295	2.98569e-08	1.004	6206.33	NA
MCV	rs668459	6	139835689	C	T	0.457727	12502	0.417333	0.0751131	2.7593e-08	1.004	6206.32	0.876061
MCV	rs672457	6	139836562	G	A	0.457627	12502	0.418258	0.0751567	2.61931e-08	1.003	6206.11	NA
MCV	rs11155073	6	139837128	T	C	0.458051	12502	0.416083	0.0752113	3.16259e-08	1.001	6207	NA
MCV	rs143856044	6	139837309	G	C	0.614976	12502	0.441681	0.0797622	3.06867e-08	0.923	5464.58	NA
MCV	rs592423	6	139840693	A	C	0.471805	12502	0.423419	0.0744526	1.29224e-08	1.007	6231.12	0.76694
MCV	rs607203	6	139841653	T	C	0.0667093	12502	0.949355	0.149092	1.92018e-10	1.022	1556.73	0.570147
MCV	rs666350	6	139843192	C	T	0.118358	12502	0.763793	0.129891	4.09674e-09	0.819	2136.9	NA
MCV	rs7832812	8	39873660	G	A	0.976492	12501	-1.38365	0.245992	1.8573e-08	1.031	573.942	NA
MCV	rs7824636	8	39873927	T	C	0.976493	12501	-1.38402	0.245986	1.8398e-08	1.031	573.915	NA
MCV	rs11378698	8	39874072	C	CG	0.977103	12501	-1.40864	0.252351	2.37649e-08	1.002	559.372	NA
MCV	rs141848064	8	39876650	G	T	0.976623	12501	-1.41008	0.246906	1.12313e-08	1.028	570.816	NA
MCV	rs189257549	8	39879334	G	A	0.976293	12501	-1.37388	0.245482	2.18509e-08	1.028	578.666	NA
MCV	rs202153828	8	39880419	A	AT	0.980236	12501	-1.52848	0.275156	2.77689e-08	0.953	461.602	NA
MCV	rs61314028	8	39880665	G	A	0.976522	12501	-1.39289	0.245705	1.43657e-08	1.034	573.218	0.657803
MCV	rs73674712	8	39882346	C	T	0.976515	12501	-1.39408	0.245728	1.40104e-08	1.034	573.394	NA
MCV	rs73605192	8	39882579	A	G	0.976273	12501	-1.37618	0.245291	2.01881e-08	1.029	579.137	NA
MCV	rs138417042	8	39882988	AAC	A	0.976512	12501	-1.39465	0.245738	1.38414e-08	1.034	573.465	NA
MCV	rs73605201	8	39883307	T	A	0.97651	12501	-1.3949	0.245741	1.37639e-08	1.034	573.5	NA
MCV	rs73607011	8	39886901	T	G	0.976514	12501	-1.39803	0.246035	1.32921e-08	1.031	573.417	NA
MCV	rs75985433	8	39887512	C	T	0.976516	12501	-1.39867	0.246108	1.32243e-08	1.031	573.362	NA
MCV	rs59967818	8	39888146	C	T	0.976515	12501	-1.39485	0.246305	1.48677e-08	1.03	573.389	NA
MCV	rs7838872	8	39890089	A	G	0.976178	12501	-1.32444	0.245218	6.62351e-08	1.024	581.416	NA
MCV	rs58249984	8	39890778	C	T	0.976397	12501	-1.36338	0.246436	3.15888e-08	1.024	576.184	NA
MCV	rs60994531	8	39890831	G	GC	0.976392	12501	-1.36252	0.246424	3.21781e-08	1.023	576.304	NA
MCV	rs73674717	8	39891619	G	A	0.976321	12501	-1.34881	0.246156	4.26549e-08	1.023	578	NA
MCV	rs73405024	11	4917947	T	C	0.975666	12502	1.30679	0.241229	6.05317e-08	1.029	593.641	NA
MCV	rs113342804	11	4953240	A	G	0.988475	12502	3.14153	0.340128	2.55127e-20	1.014	284.838	NA
MCV	rs16908114	11	5013466	A	G	0.988682	12502	1.93608	0.347764	2.5883e-08	1.023	279.797	0.928377
MCV	rs76946602	11	5029009	G	A	0.987621	12502	1.81534	0.333411	5.18756e-08	0.984	300.797	NA
MCV	rs149985733	11	5029967	G	A	0.987564	12502	1.81164	0.33015	4.08098e-08	1.001	307.076	NA
MCV	rs77440673	11	5030148	T	A	0.987564	12502	1.81165	0.330139	4.07593e-08	1.001	307.082	NA
MCV	rs80162599	11	5030166	A	G	0.987564	12502	1.81165	0.330139	4.07593e-08	1.001	307.082	NA
MCV	rs114249479	11	5032052	C	T	0.98756	12502	1.81164	0.330038	4.03761e-08	1.002	307.17	NA
MCV	rs79512274	11	5034576	G	A	0.986905	12502	1.84066	0.328504	2.10483e-08	0.961	310.541	NA
MCV	rs78751958	11	5036543	C	T	0.983843	12502	1.57431	0.287247	4.23673e-08	1.013	397.472	0.368763
MCV	rs76655415	11	5041064	C	T	0.982871	12502	1.58337	0.282262	2.02827e-08	0.995	418.856	NA
MCV	rs78263899	11	5042908	T	C	0.982628	12502	1.56536	0.278919	1.99727e-08	1.005	426.831	NA
MCV	rs79767878	11	5043575	T	C	0.982617	12502	1.56676	0.278797	1.91279e-08	1.006	427.091	NA
MCV	rs146250714	11	5045539	G	A	0.9826	12502	1.57203	0.27863	1.68096e-08	1.006	427.504	NA
MCV	rs181568917	11	5046850	T	A	0.982468	12502	1.5362	0.277679	3.16121e-08	1.006	430.696	NA
MCV	rs114483511	11	5047032	C	A	0.982576	12502	1.57186	0.278444	1.65033e-08	1.006	428.089	NA
MCV	rs145369936	11	5053373	A	G	0.982372	12502	1.5382	0.276531	2.65969e-08	1.009	433	NA
MCV	rs75559211	11	5056054	C	A	0.982358	12502	1.53823	0.276447	2.63209e-08	1.008	433.33	NA
MCV	rs77089040	11	5058478	C	A	0.98246	12502	1.57164	0.277324	1.45189e-08	1.008	430.887	NA
MCV	rs76630737	11	5060688	A	G	0.982456	12502	1.57144	0.277383	1.46811e-08	1.007	430.986	NA
MCV	rs75313360	11	5062955	T	C	0.982455	12502	1.57134	0.27739	1.47275e-08	1.007	431.008	NA
MCV	rs112995481	11	5063561	T	G	0.982454	12502	1.57124	0.277395	1.47649e-08	1.007	431.025	NA
MCV	rs77181784	11	5065061	A	G	0.982454	12502	1.57121	0.277407	1.47964e-08	1.007	431.029	NA
MCV	rs140194357	11	5066807	T	C	0.982458	12502	1.57096	0.277412	1.48832e-08	1.007	430.916	NA
MCV	rs114573662	11	5067474	A	T	0.982458	12502	1.57093	0.277412	1.48909e-08	1.007	430.915	NA
MCV	rs112003276	11	5073176	C	T	0.982592	12502	1.56938	0.278353	1.71927e-08	1.006	427.698	NA
MCV	rs201939700	11	5075846	C	CT	0.982581	12502	1.56574	0.278352	1.8548e-08	1.005	427.954	NA
MCV	rs146314875	11	5077145	G	GTAT	0.982581	12502	1.56571	0.278353	1.85611e-08	1.005	427.951	NA
MCV	rs114915674	11	5078639	C	T	0.982544	12502	1.55784	0.278199	2.14674e-08	1.005	428.855	NA
MCV	rs139300303	11	5079063	C	T	0.984109	12502	1.83764	0.301218	1.05605e-09	0.941	367.951	NA
MCV	rs2445313	11	5090807	T	A	0.983829	12502	1.5769	0.289162	4.94254e-08	0.998	397.003	NA
MCV	rs79476256	11	5152503	G	T	0.977832	12502	1.8558	0.251465	1.58346e-13	1.024	542.003	NA
MCV	rs11820193	11	5165697	A	G	0.980548	12502	2.02457	0.268424	4.61257e-14	1.012	476.906	NA
MCV	rs73396840	11	5166409	T	C	0.977047	12502	1.46192	0.245062	2.43854e-09	1.048	560.75	NA
MCV	rs111638327	11	5166446	C	T	0.978349	12502	1.57961	0.251565	3.40472e-10	1.046	529.647	NA
MCV	rs184733192	11	5182515	T	G	0.977524	12502	1.49066	0.24974	2.38902e-09	1.032	549.354	NA
MCV	rs142671743	11	5182550	T	G	0.977525	12502	1.49091	0.249745	2.3767e-09	1.032	549.34	NA
MCV	rs111295345	11	5184565	G	C	0.979058	12502	1.90426	0.260986	2.95552e-13	0.999	512.151	NA
MCV	rs7925890	11	5187143	A	G	0.964485	12502	1.15778	0.198685	5.63608e-09	1.056	856.474	NA
MCV	rs7929081	11	5187296	T	C	0.970086	12502	1.27133	0.220892	8.64075e-09	0.99	718.343	NA
MCV	rs7926043	11	5187297	A	C	0.970086	12502	1.27133	0.220891	8.64195e-09	0.99	718.329	NA
MCV	rs73396898	11	5192074	C	T	0.959207	12502	1.01676	0.187192	5.58272e-08	1.057	978.374	NA
MCV	rs79026050	11	5192675	C	G	0.979093	12502	1.59588	0.253572	3.10228e-10	1.063	511.834	NA
MCV	rs141489710	11	5203867	C	G	0.984365	12502	1.8281	0.309002	3.29592e-09	0.924	355.574	NA
MCV	rs7944375	11	5206391	G	T	0.969074	12502	1.30533	0.21684	1.74672e-09	1.033	749.35	NA
MCV	rs73398692	11	5213098	G	A	0.977135	12502	1.43964	0.244094	3.68168e-09	1.048	558.649	NA
MCV	rs79219633	11	5213534	G	A	0.977041	12502	1.43835	0.244107	3.80864e-09	1.045	560.892	NA
MCV	rs60437357	11	5214227	T	C	0.976544	12502	1.56975	0.244514	1.36392e-10	1.026	572.73	NA
MCV	rs73398698	11	5214301	C	T	0.955127	12502	1.16354	0.178912	7.85045e-11	1.067	1071.65	0.019197
MCV	rs112535715	11	5215007	T	G	0.98228	12502	2.24452	0.281041	1.38872e-15	1.004	435.225	NA
MCV	rs113935460	11	5215047	A	C	0.98011	12502	1.98097	0.266451	1.04852e-13	1.007	487.426	NA
MCV	rs111623726	11	5215182	G	A	0.973853	12502	1.44252	0.238817	1.53855e-09	0.988	629.053	NA
MCV	rs112513767	11	5215221	C	T	0.982057	12502	2.2345	0.27995	1.44246e-15	1.001	440.589	NA
MCV	rs12225185	11	5215307	A	C	0.0289774	12502	-1.27375	0.22643	1.85125e-08	1.003	703.556	NA
MCV	rs112416383	11	5215326	G	A	0.975786	12502	2.0659	0.263845	4.88068e-15	0.833	492.127	NA
MCV	rs12223831	11	5215336	C	T	0.0292548	12502	-1.26932	0.226391	2.06169e-08	0.996	707.248	NA
MCV	rs11036186	11	5215378	T	C	0.0296833	12502	-1.25745	0.224997	2.28736e-08	0.997	718.01	NA
MCV	rs61880431	11	5215435	G	A	0.0296829	12502	-1.25504	0.225002	2.4341e-08	0.997	718	NA
MCV	rs112669425	11	5215582	C	G	0.981402	12502	2.19157	0.276569	2.29781e-15	0.994	453.647	NA
MCV	rs113220600	11	5215683	A	G	0.98139	12502	2.18309	0.276131	2.65784e-15	0.996	454.827	NA
MCV	rs72639632	11	5215698	C	T	0.0297432	12502	-1.23523	0.224324	3.66164e-08	1.002	721.578	NA
MCV	rs143715118	11	5215743	C	T	0.981819	12502	2.21972	0.278938	1.75211e-15	0.996	444.554	NA
MCV	rs28544269	11	5215922	T	C	0.0291682	12502	-1.22761	0.224872	4.78377e-08	1.013	708.048	NA
MCV	rs12787160	11	5215982	T	C	0.0291802	12502	-1.22218	0.224588	5.27243e-08	1.015	708.331	NA
MCV	rs112264212	11	5216073	G	C	0.981961	12502	2.19741	0.277447	2.37294e-15	1.013	442.91	NA
MCV	rs56987086	11	5216400	T	G	0.981921	12502	2.16184	0.275136	3.92358e-15	1.027	443.871	NA
MCV	rs58842365	11	5216560	T	G	0.981913	12502	2.14876	0.274167	4.59912e-15	1.033	444.072	NA
MCV	rs4910731	11	5216988	C	T	0.032846	12502	-1.51104	0.211083	8.1562e-13	1.034	794.306	NA
MCV	rs77603203	11	5217309	A	C	0.981963	12502	2.16219	0.272989	2.367e-15	1.042	442.865	0.277354
MCV	rs59754140	11	5218640	T	G	0.981993	12502	2.1629	0.273327	2.50795e-15	1.042	442.133	NA
MCV	rs111647099	11	5219318	G	A	0.981988	12502	2.16274	0.273433	2.58233e-15	1.04	442.271	NA
MCV	rs73400630	11	5220431	C	A	0.981971	12502	2.1523	0.273311	3.41003e-15	1.042	442.658	NA
MCV	rs7951587	11	5220842	T	C	0.981916	12502	2.13797	0.272761	4.56905e-15	1.044	444.001	NA
MCV	rs7933549	11	5221233	G	A	0.973084	12502	1.36811	0.226677	1.58474e-09	1.058	654.886	0.0820676
MCV	rs150098602	11	5221438	TAAAG	T	0.981883	12502	2.12665	0.272292	5.71112e-15	1.046	444.78	NA
MCV	rs61732434	11	5221449	C	T	0.982082	12502	2.13734	0.273736	5.80841e-15	1.046	439.996	NA
MCV	rs73400642	11	5227558	A	G	0.982047	12502	2.15062	0.273717	3.93216e-15	1.045	440.832	NA
MCV	rs7120391	11	5230907	T	C	0.982243	12502	2.20795	0.274792	9.35958e-16	1.048	436.116	0.169636
MCV	rs73400650	11	5231966	G	A	0.972933	12502	1.38747	0.227619	1.09048e-09	1.047	658.468	NA
MCV	rs7122958	11	5235842	C	T	0.980235	12502	1.9554	0.264088	1.31804e-13	1.026	484.447	NA
MCV	rs147471610	11	5237996	G	A	0.981751	12502	2.07111	0.273736	3.84669e-14	1.031	447.975	NA
MCV	rs4426157	11	5240771	T	C	0.981747	12502	2.07179	0.273812	3.83494e-14	1.03	448.073	NA
MCV	rs334	11	5248232	T	A	0.986905	12502	3.45943	0.352747	1.04945e-22	0.857	276.932	NA
MCV	rs16911905	11	5249290	G	C	0.944039	12502	1.04646	0.191103	4.35294e-08	0.735	970.897	NA
MCV	rs58808792	11	5253013	A	G	0.98929	12502	2.48888	0.365307	9.54967e-12	0.956	253.269	NA
MCV	rs113622911	11	5269855	C	T	0.976718	12502	1.4219	0.253407	2.01004e-08	0.961	546.414	NA
MCV	rs59232451	11	5292339	T	A	0.989834	12502	2.54131	0.366032	3.8424e-12	1.002	251.596	NA
MCV	rs73402680	11	5294108	A	C	0.984203	12502	1.96181	0.296881	3.89333e-11	1.002	388.739	NA
MCV	rs12292063	11	5302406	G	A	0.989775	12502	2.11615	0.366228	7.54954e-09	0.977	247.223	NA
MCV	rs111978456	11	5311492	G	GC	0.989396	12502	2.0105	0.371209	6.09197e-08	0.912	239.237	NA
MCV	rs73404537	11	5313258	T	G	0.983779	12502	2.16819	0.302624	7.7993e-13	0.951	379.468	NA
MCV	rs4021659	16	67604	T	C	0.966299	12502	1.85763	0.319548	6.12521e-09	0.39	317.562	NA
MCV	rs184980541	16	73223	G	T	0.984727	12502	3.69919	0.488064	3.47382e-14	0.367	138.009	NA
MCV	rs798669	16	88553	G	A	0.989581	12502	2.1903	0.377006	6.25731e-09	0.911	234.847	NA
MCV	rs798671	16	90070	G	A	0.989536	12502	2.20404	0.376392	4.74962e-09	0.909	235.353	NA
MCV	rs2562140	16	90599	T	C	0.989514	12502	2.20762	0.375943	4.3e-09	0.91	236.083	NA
MCV	rs1088639	16	91062	G	C	0.989498	12502	2.2104	0.375581	3.9737e-09	0.91	236.456	NA
MCV	rs189004275	16	91620	A	C	0.963026	12502	1.28331	0.209268	8.65719e-10	0.893	795.056	NA
MCV	rs8053008	16	92976	T	C	0.976884	12502	1.64621	0.246344	2.34765e-11	1.024	564.639	0.569611
MCV	rs216608	16	118747	G	C	0.881643	12502	0.611753	0.11348	7.01318e-08	1.027	2609.13	NA
MCV	rs216609	16	119019	G	A	0.878657	12502	0.665102	0.112453	3.329e-09	1.033	2665.9	NA
MCV	rs216610	16	119278	A	G	0.878657	12502	0.665817	0.112467	3.21773e-09	1.033	2665.9	NA
MCV	rs216611	16	119469	A	G	0.876418	12502	0.6647	0.112204	3.14171e-09	1.027	2708.17	NA
MCV	rs216612	16	119729	G	T	0.890191	12502	0.672435	0.117466	1.03726e-08	1.036	2444.17	NA
MCV	rs216614	16	120334	C	A	0.889655	12502	0.668911	0.117314	1.18496e-08	1.034	2454.63	NA
MCV	rs138609065	16	122756	GGGCTCCCTTCTCCCCA	G	0.901398	12502	0.797563	0.124975	1.75028e-10	1.01	2222.34	NA
MCV	rs3826235	16	122882	T	A	0.810834	12502	0.56341	0.0955346	3.69179e-09	1.025	3835.17	NA
MCV	rs2541636	16	123220	A	G	0.826645	12502	0.675055	0.0997982	1.34044e-11	1.057	3583.15	NA
MCV	rs2562156	16	124695	C	A	0.898342	12502	0.752976	0.121549	5.83445e-10	1.042	2283.46	NA
MCV	rs2562160	16	125561	C	T	0.896596	12502	0.747647	0.120365	5.24742e-10	1.043	2318.17	NA
MCV	rs34456770	16	126219	G	A	0.896936	12502	0.757272	0.120486	3.27552e-10	1.044	2311.41	0.00302093
MCV	rs3176367	16	127824	G	A	0.827696	12502	0.732334	0.100056	2.49425e-13	1.067	3565.96	NA
MCV	rs3176368	16	127827	C	T	0.827917	12502	0.733994	0.1001	2.25665e-13	1.067	3562.32	NA
MCV	rs3176370	16	127905	C	T	0.824682	12502	0.752421	0.0999495	5.15164e-14	1.07	3615.13	NA
MCV	rs76079375	16	128176	C	T	0.830016	12502	0.780626	0.10113	1.17232e-14	1.053	3527.81	NA
MCV	rs79410592	16	128511	G	A	0.885984	12502	0.682224	0.11562	3.62275e-09	1.031	2525.82	NA
MCV	rs3056231	16	128991	C	CCTGT	0.807574	12502	0.690887	0.0963748	7.56836e-13	1.095	3885.58	NA
MCV	rs202064908	16	128994	G	GTC	0.812117	12502	0.68935	0.097217	1.33302e-12	1.082	3815.19	NA
MCV	rs1318634	16	129025	A	G	0.883028	12502	0.659803	0.114319	7.85348e-09	1.029	2582.66	NA
MCV	rs710079	16	129223	C	T	0.807694	12502	0.696246	0.0964666	5.2959e-13	1.093	3883.74	NA
MCV	rs2234890	16	129266	G	GT	0.883014	12502	0.662618	0.114427	7.00834e-09	1.027	2582.92	NA
MCV	rs710080	16	129277	A	G	0.807539	12502	0.694064	0.0964876	6.32456e-13	1.093	3886.12	NA
MCV	rs710081	16	129654	C	T	0.830572	12502	0.64271	0.100449	1.57047e-10	1.052	3518.62	NA
MCV	rs139921792	16	129936	T	A	0.960019	12502	1.24417	0.197494	2.98051e-10	0.935	897.339	NA
MCV	rs3176396	16	130196	A	G	0.835837	12502	0.691705	0.106732	9.12608e-11	0.945	3242.19	NA
MCV	rs3176397	16	130197	C	T	0.835837	12502	0.691712	0.106732	9.12238e-11	0.945	3242.19	NA
MCV	rs2541631	16	131597	T	C	0.970553	12502	1.26686	0.231411	4.38702e-08	0.943	673.887	NA
MCV	rs28373490	16	131944	A	G	0.912894	12502	1.03911	0.171192	1.28039e-09	0.639	1270.52	NA
MCV	rs200149651	16	137633	TCTC	T	0.966248	12502	1.25689	0.21256	3.35752e-09	0.99	807.288	NA
MCV	rs1808554	16	138365	T	C	0.949246	12502	1.26846	0.180823	2.30019e-12	0.966	1163.69	NA
MCV	rs891145	16	139086	T	C	0.85226	12502	0.582468	0.107845	6.62793e-08	0.915	2880.72	NA
MCV	rs2541619	16	139437	G	C	0.927406	12502	0.845959	0.147002	8.67727e-09	1.049	1683.37	NA
MCV	rs2239297	16	139601	C	G	0.788798	12502	0.680103	0.0964587	1.78001e-12	0.902	3757.33	NA
MCV	rs2239298	16	139634	C	T	0.879098	12502	0.810278	0.118982	9.75346e-12	0.896	2381.17	NA
MCV	rs183079308	16	140174	G	A	0.95943	12502	1.28624	0.197076	6.72677e-11	0.928	903.182	NA
MCV	rs2562181	16	141659	C	T	0.931531	12502	0.911635	0.147976	7.24346e-10	1.071	1594.78	0.0321457
MCV	rs2562180	16	141705	C	A	0.930175	12502	0.880597	0.150151	4.49835e-09	1.047	1623.99	NA
MCV	rs2562179	16	141706	T	G	0.930175	12502	0.880578	0.150151	4.50204e-09	1.047	1624	NA
MCV	rs17525396	16	145884	A	T	0.987995	12502	2.46084	0.347353	1.39495e-12	0.905	268.401	NA
MCV	rs8054844	16	146172	C	G	0.960937	12502	1.05814	0.194598	5.40109e-08	1.035	938.585	NA
MCV	rs11310899	16	147735	AG	A	0.91642	12502	0.921513	0.146212	2.92766e-10	1.054	1915.17	NA
MCV	rs200305712	16	155055	ACTC	A	0.959225	12502	1.29958	0.196597	3.83294e-11	0.928	907.563	NA
MCV	rs191989829	16	155551	C	T	0.959219	12502	1.3	0.196592	3.77398e-11	0.928	907.676	NA
MCV	rs114043948	16	159644	G	C	0.963349	12502	1.16119	0.199892	6.28074e-09	1.02	882.825	NA
MCV	rs216096	16	167165	C	T	0.972943	12502	1.3954	0.234026	2.48275e-09	0.986	649.016	NA
MCV	rs13336641	16	167408	C	T	0.98792	12502	2.87402	0.336845	1.43632e-17	0.984	293.616	NA
MCV	rs28508049	16	167751	G	C	0.984122	12502	2.34341	0.300239	5.943e-15	0.96	375.087	NA
MCV	rs798604	16	168691	C	G	0.900178	12502	0.76329	0.128521	2.86755e-09	1.065	2246.8	NA
MCV	rs2541612	16	174196	A	G	0.950147	12502	1.14502	0.17323	3.8474e-11	1.084	1184.37	NA
MCV	rs2541611	16	174449	C	G	0.950149	12502	1.14539	0.173224	3.78757e-11	1.084	1184.34	NA
MCV	rs2857995	16	188335	T	A	0.978551	12502	2.47165	0.325647	3.20031e-14	0.589	309.112	NA
MCV	rs113451119	16	188602	G	A	0.963253	12502	1.2175	0.214805	1.44533e-08	0.916	810.704	NA
MCV	rs13332580	16	194787	C	G	0.968966	12502	1.50287	0.221609	1.18835e-11	0.964	724.828	NA
MCV	rs8052112	16	197638	C	T	0.968289	12502	1.27064	0.213228	2.53701e-09	1.003	767.762	NA
MCV	rs73478395	16	202311	C	T	0.984311	12502	1.72077	0.299414	9.07807e-09	0.985	380.336	NA
MCV	rs114174171	16	210064	C	T	0.982141	12502	2.06084	0.283678	3.73881e-13	0.959	420.591	NA
MCV	rs148323035	16	216090	T	C	0.934426	12502	1.13193	0.155593	3.46613e-13	0.985	1509.12	NA
MCV	rs141494605	16	216593	T	C	0.98572	12502	2.39783	0.31881	5.42742e-14	0.903	317.817	NA
MCV	rs115274841	16	218741	A	G	0.988047	12502	2.22429	0.344123	1.02214e-10	0.953	281.422	NA
MCV	rs141787407	16	219888	G	T	0.987946	12502	2.20107	0.342703	1.33895e-10	0.953	283.768	NA
MCV	rs147372619	16	220533	T	C	0.952265	12502	1.69528	0.181043	7.68168e-21	1.019	1136.59	NA
MCV	rs139593990	16	220553	A	G	0.987906	12502	2.18951	0.342052	1.54254e-10	0.954	284.991	NA
MCV	rs145546625	16	220583	C	T	0.934369	12502	1.12868	0.155307	3.66391e-13	0.988	1514.93	NA
MCV	rs147311930	16	220612	T	C	0.986352	12502	2.2483	0.321787	2.80985e-12	0.974	327.846	NA
MCV	rs146573240	16	221646	C	T	0.989099	12502	2.26796	0.359327	2.76045e-10	0.949	255.839	NA
MCV	rs141321259	16	221667	G	A	0.988066	12502	2.02417	0.344667	4.28454e-09	0.947	279.206	NA
MCV	rs2541669	16	222140	C	T	0.585951	12502	-0.407318	0.074702	4.96448e-08	1.008	6066.28	NA
MCV	rs115436247	16	222242	C	A	0.988207	12502	2.2246	0.348366	1.70488e-10	0.943	274.775	NA
MCV	rs187887324	16	222869	G	C	0.667162	12502	0.462456	0.0817719	1.55447e-08	0.887	4924.9	NA
MCV	esv2676630 †	16	223447	GCACTGACCCTCTTCTCTGCACAGCTCCTAAGCCACTGCCTGCTGGTGACCCTGGCCGCCCACCTCCCCGCCGAGTTCACCCCTGCGGTGCACGCCTCCCTGGACAAGTTCCTGGCTTCTGTGAGCACCGTGCTGACCTCCAAATACCGTTAAGCTGGAGCCTCGGTAGCCGTTCCTCCTGCCCGCTGGGCCTCCCAACGGGCCCTCCTCCCCTCCTTGCACCGGCCCTTCCTGGTCTTTGAATAAAGTCTGAGTGGGCAGCAGCCTGTGTGTGCCTGGGTTCTCTCTATCCCGGAATGTGCCAACAATGGAGGTGTTTACCTGTCTCAGACCAAGGACCTCTCTGCAGCTGCATGGGGCTGGGGAGGGAGAACTGCAGGGAGTATGGGAGGGGAAGCT…	G	0.973309	12502	3.76046	0.238209	3.86065e-56	0.943	612.541	NA
MCV	rs2238369	16	224619	T	C	0.576875	12502	-0.42215	0.0745358	1.4812e-08	1.003	6103.23	NA
MCV	rs148228241	16	227187	G	T	0.986919	12502	3.38571	0.349878	3.78322e-22	0.835	269.53	NA
MCV	rs76462751	16	227693	A	G	0.982651	12502	2.62826	0.28561	3.50479e-20	0.978	416.882	NA
MCV	rs187541509	16	229726	A	T	0.96265	12502	1.35441	0.208471	8.20056e-11	0.885	795.629	NA
MCV	rs11863726	16	230578	A	G	0.867147	12502	0.653938	0.111403	4.35722e-09	1.037	2880.54	NA
MCV	rs3888374	16	231550	A	G	0.981788	12502	2.24334	0.274157	2.7765e-16	1	447.073	NA
MCV	rs9937231	16	241799	G	A	0.98886	12502	2.85953	0.341177	5.23174e-17	1.031	275.44	NA
MCV	rs140809239	16	246522	TAACA	T	0.563203	12502	-0.450916	0.0741803	1.21199e-09	1.012	6151.12	NA
MCV	rs7189975	16	247470	G	A	0.884343	12502	0.903191	0.117576	1.56884e-14	1.065	2557.42	NA
MCV	rs3918352	16	247888	A	G	0.508919	12502	-0.397318	0.0732672	5.8653e-08	1.005	6249.01	0.285989
MCV	rs35125097	16	249987	T	TA	0.617557	12502	-0.408841	0.0766521	9.62195e-08	1.017	5905.45	NA
MCV	rs72763693	16	250442	T	C	0.565076	12502	-0.453235	0.0742322	1.02391e-09	1.012	6145.11	NA
MCV	rs28891839	16	252205	G	A	0.988638	12502	2.76242	0.337495	2.72141e-16	1.031	280.859	NA
MCV	rs58864858	16	252244	AG	A	0.567635	12502	-0.428592	0.0742229	7.72344e-09	1.016	6136.62	NA
MCV	rs9932914	16	255069	A	G	0.987451	12502	2.4914	0.323238	1.28167e-14	1.023	309.828	NA
MCV	rs1203978	16	257211	A	C	0.47142	12502	0.502917	0.0748356	1.8137e-11	0.97	6043.66	NA
MCV	rs112148649	16	260336	C	A	0.976284	12502	1.9447	0.236151	1.79583e-16	1.039	578.936	0.221497
MCV	rs79324203	16	260521	C	T	0.988612	12502	2.74865	0.337252	3.63548e-16	1.03	281.497	NA
MCV	rs28576529	16	268572	C	T	0.983484	12502	1.79105	0.283281	2.57309e-10	1.019	406.157	NA
MCV	rs138395572	16	280396	T	C	0.988105	12502	1.98337	0.335305	3.31652e-09	0.998	293.285	NA
MCV	rs112832450	16	284986	C	T	0.98763	12502	3.43456	0.331455	3.68885e-25	1.001	305.462	NA
MCV	rs7200945	16	289335	G	A	0.969714	12502	1.5714	0.221142	1.19569e-12	0.997	732.14	NA
MCV	rs4984856	16	292494	C	T	0.951947	12502	1.17342	0.182864	1.39111e-10	0.92	1052.28	NA
MCV	rs143342706	16	294113	A	G	0.978478	12502	1.64146	0.260543	2.97376e-10	0.975	513.396	NA
MCV	rs9929571	16	294386	A	G	0.970199	12502	1.68616	0.222694	3.68593e-14	0.996	720.037	NA
MCV	rs180713098	16	294797	C	T	0.933588	12502	1.01396	0.156169	8.43203e-11	0.961	1489.83	NA
MCV	rs73484322	16	295352	A	G	0.984266	12502	2.85962	0.293114	1.73866e-22	1.022	387.234	NA
MCV	rs111795620	16	296458	G	A	0.984334	12502	2.91896	0.292811	2.08881e-23	1.028	385.581	NA
MCV	rs146299091	16	296748	GTGTTT	G	0.988423	12502	3.95334	0.338203	1.44656e-31	1.026	286.113	NA
MCV	rs60616598	16	297264	G	A	0.966175	12502	1.22499	0.208416	4.16264e-09	1.016	817.158	NA
MCV	rs9934353	16	297524	C	G	0.984233	12502	2.88825	0.290559	2.77969e-23	1.038	388.031	NA
MCV	rs13339636	16	298588	A	G	0.983563	12502	2.72963	0.278517	1.11899e-22	1.088	404.244	0.0344074
MCV	rs79728079	16	298689	C	G	0.967379	12502	1.30344	0.206404	2.70146e-10	1.005	789.043	NA
MCV	rs9932041	16	299502	G	A	0.984092	12502	2.86965	0.289557	3.74772e-23	1.037	391.436	NA
MCV	rs13331259	16	299923	A	G	0.988454	12502	3.95066	0.337974	1.44708e-31	1.03	285.353	NA
MCV	rs112541148	16	300393	AC	A	0.959999	12502	1.40349	0.197271	1.12265e-12	0.992	952.495	NA
MCV	rs9927539	16	300395	CT	C	0.959986	12502	1.41088	0.1973	8.61907e-13	0.991	951.831	NA
MCV	rs73484397	16	304040	G	T	0.98405	12502	2.83619	0.291482	2.24042e-22	1.02	392.453	NA
MCV	rs59752918	16	305731	C	A	0.984042	12502	2.83215	0.291361	2.46763e-22	1.02	392.641	NA
MCV	rs58450663	16	305862	G	A	0.984042	12502	2.83167	0.291341	2.49212e-22	1.02	392.65	NA
MCV	rs59660904	16	306044	G	A	0.984041	12502	2.83085	0.291314	2.53892e-22	1.021	392.665	NA
MCV	rs145218221	16	307082	T	C	0.982361	12502	1.5504	0.28613	6.00989e-08	0.964	417.676	NA
MCV	rs8045544	16	308002	G	A	0.978534	12502	2.84466	0.256156	1.18342e-28	1.013	525.216	NA
MCV	rs8062070	16	308108	C	G	0.984028	12502	2.81925	0.290907	3.28527e-22	1.022	392.988	NA
MCV	rs13335497	16	310005	G	A	0.988082	12502	3.69756	0.333037	1.21908e-28	1.028	294.448	0.46541
MCV	rs13339558	16	310354	C	T	0.985911	12502	3.28114	0.310955	4.98145e-26	1.012	347.326	NA
MCV	rs13335629	16	310380	G	A	0.985896	12502	3.27678	0.310862	5.59275e-26	1.012	347.694	NA
MCV	rs74823508	16	311107	G	A	0.988146	12502	3.75815	0.337153	7.42992e-29	1.008	292.872	NA
MCV	rs112933040	16	311132	G	A	0.983916	12502	2.85607	0.292516	1.61012e-22	1.005	395.688	NA
MCV	rs9924561	16	314780	G	T	0.987834	12502	3.88307	0.341697	6.31349e-30	0.959	288.185	NA
MCV	rs739997	16	316860	T	C	0.977995	12502	1.73448	0.282388	8.13885e-10	0.806	433.715	NA
MCV	rs3743877	16	318246	A	G	0.926115	12502	0.891608	0.149936	2.73767e-09	0.953	1630.51	NA
MCV	rs9933285	16	319800	T	C	0.962478	12502	1.3747	0.208904	4.688e-11	0.906	818.11	NA
MCV	rs112158706	16	320000	GCA	G	0.92255	12502	0.97396	0.148815	5.95907e-11	0.984	1757.99	NA
MCV	rs7499055	16	320064	C	A	0.935144	12502	1.20758	0.164874	2.40251e-13	0.969	1469.47	NA
MCV	rs7499719	16	320105	G	A	0.939747	12502	1.37338	0.174255	3.23672e-15	0.939	1329.44	NA
MCV	rs28489087	16	320865	G	A	0.957445	12502	1.80126	0.203191	7.65988e-19	0.901	917.913	NA
MCV	rs9931735	16	322024	G	A	0.953828	12502	1.62225	0.20417	1.93319e-15	0.832	916.179	NA
MCV	rs3809654	16	326525	A	C	0.70615	12502	0.500183	0.0908897	3.72993e-08	0.838	4347.86	NA
MCV	rs59350699	16	329862	A	G	0.940271	12502	0.932201	0.169433	3.75768e-08	1.013	1404.26	NA
MCV	rs199929388	16	330050	TC	T	0.959585	12502	1.514	0.202395	7.40869e-14	0.939	910.551	NA
MCV	rs201174222	16	330053	TGG	T	0.959583	12502	1.51403	0.2024	7.41158e-14	0.939	910.595	NA
MCV	rs141608031	16	330421	G	A	0.963608	12502	1.71644	0.212164	5.95882e-16	0.936	820.708	NA
MCV	rs117307993	16	364008	G	A	0.988945	12502	2.6367	0.394218	2.2557e-11	0.758	207.204	NA
MCV	rs3848364	16	372635	T	G	0.728643	12502	0.479736	0.0852774	1.84873e-08	1.075	4943.85	0.322578
MCV	rs72481023	16	384786	C	T	0.854263	12502	0.606222	0.106812	1.38208e-08	1.053	3112.94	0.955242
MCV	rs59319795	16	416146	A	C	0.829987	12502	0.557515	0.100678	3.06649e-08	1.078	3528.28	0.33363
MCV	rs28888111	16	443693	C	T	0.980426	12502	2.65793	0.279336	1.81411e-21	0.914	438.575	NA
MCV	rs59958949	16	444964	A	G	0.985563	12502	2.62602	0.325417	7.04748e-16	0.895	318.42	NA
MCV	rs448063	16	450165	T	C	0.417421	12502	0.429587	0.0779074	3.5061e-08	0.975	5928.48	NA
MCV	rs407983	16	450759	C	G	0.417225	12502	0.484186	0.078602	7.27561e-10	0.951	5781.77	NA
MCV	rs1698237	16	451306	T	C	0.38979	12502	0.488444	0.0797374	9.03136e-10	0.948	5638.03	NA
MCV	rs877904	16	455232	G	A	0.983821	12502	1.8035	0.297598	1.35969e-09	0.959	381.688	NA
MCV	rs8051863	16	459319	T	C	0.980115	12502	1.77214	0.263398	1.72024e-11	1.008	487.307	NA
MCV	rs8063730	16	459433	G	C	0.979975	12502	1.74283	0.262439	3.11764e-11	1.009	490.679	NA
MCV	rs115317717	16	460796	C	A	0.985115	12502	1.88145	0.304953	6.84462e-10	0.984	360.779	NA
MCV	rs7195838	16	470829	C	T	0.970643	12502	1.26297	0.219199	8.32316e-09	1.025	712.485	NA
MCV	rs145444123	16	472205	G	A	0.979446	12502	1.58425	0.257491	7.61962e-10	1.026	503.379	NA
MCV	rs9674294	16	473930	A	T	0.98532	12502	1.74484	0.306054	1.19033e-08	0.99	358.064	NA
MCV	rs116411270	16	478270	A	G	0.985226	12502	1.72661	0.304527	1.42953e-08	0.995	362.134	NA
MCV	rs138890395	16	488562	C	A	0.985189	12502	1.68878	0.306273	3.50819e-08	0.983	358.648	NA
MCV	rs116620205	16	496782	G	A	0.985435	12502	1.66896	0.30795	5.9732e-08	0.989	354.938	NA
MCV	rs57958256	16	506407	C	T	0.984988	12502	1.63734	0.304017	7.21711e-08	0.986	364.545	NA
MCV	rs115081963	16	507621	G	C	0.984974	12502	1.63997	0.30371	6.67241e-08	0.987	365.26	NA
MCV	rs13335388	16	507904	T	C	0.977204	12502	1.33468	0.246587	6.21075e-08	1.048	557.006	0.251984
MCV	rs13329988	16	511094	C	T	0.969897	12502	1.48804	0.21386	3.45152e-12	1.081	730.026	NA
MCV	rs7195676	16	511763	A	C	0.969805	12502	1.4878	0.213292	3.05006e-12	1.084	732.203	0.00645372
MCV	rs7187121	16	511967	C	T	0.97178	12502	1.54935	0.220444	2.0906e-12	1.077	685.698	NA
MCV	rs116576832	16	512753	G	A	0.983683	12502	2.29182	0.283267	5.9329e-16	1.056	401.34	NA
MCV	rs114708932	16	513295	G	A	0.985935	12502	2.55443	0.303346	3.73842e-17	1.056	346.736	NA
MCV	rs116671898	16	525440	G	A	0.986082	12502	2.5243	0.307606	2.28167e-16	1.041	343.157	0.0955281
MCV	rs150830250	16	526082	C	T	0.986314	12502	2.55538	0.309704	1.57029e-16	1.042	337.52	NA
MCV	rs115691825	16	529988	A	T	0.986309	12502	2.55352	0.309724	1.65875e-16	1.041	337.645	NA
MCV	rs148547318	16	533838	CT	C	0.98522	12502	2.42871	0.299901	5.56919e-16	1.036	364.092	NA
MCV	rs201878107	16	538023	AG	A	0.968397	12502	1.23608	0.210131	4.04292e-09	1	765.218	NA
MCV	rs11864645	16	538418	T	A	0.959362	12502	1.3739	0.193095	1.11797e-12	0.996	970.93	NA
MCV	rs76013650	16	541091	C	T	0.985405	12502	2.48246	0.303032	2.56741e-16	1.028	359.609	NA
MCV	rs8046020	16	541873	C	T	0.985974	12502	2.50756	0.312906	1.11258e-15	1.001	345.789	NA
MCV	rs8046216	16	541972	C	T	0.98905	12502	3.00018	0.359674	7.3424e-17	0.954	258.344	NA
MCV	rs150214578	16	543834	C	T	0.98555	12502	2.31992	0.309685	6.82262e-14	0.997	355.012	NA
MCV	rs8047043	16	544745	G	C	0.986005	12502	2.458	0.314583	5.56119e-15	1	345.039	NA
MCV	rs7190069	16	548364	G	A	0.986227	12502	2.35899	0.313098	4.90723e-14	1.02	339.643	NA
MCV	rs140834825	16	562383	G	C	0.986208	12502	2.34586	0.313052	6.70549e-14	1.019	340.1	NA
MCV	rs115490642	16	565768	G	A	0.986201	12502	2.34214	0.313012	7.28716e-14	1.019	340.278	NA
MCV	rs76772307	16	573603	A	G	0.986082	12502	2.38209	0.311716	2.14096e-14	1.019	343.157	0.0991419
MCV	rs116698525	16	578190	C	T	0.85521	12502	0.665611	0.111936	2.74152e-09	1.048	3096.14	NA
MCV	rs115955817	16	579654	A	G	0.986257	12502	2.37988	0.315895	4.93034e-14	1.006	338.902	NA
MCV	rs11864655	16	579900	A	G	0.853428	12502	0.647137	0.11165	6.78636e-09	1.037	3127.72	NA
MCV	rs2266928	16	580124	C	A	0.85005	12502	0.682347	0.111172	8.36954e-10	1.013	3187.14	NA
MCV	rs11865960	16	580229	C	G	0.845076	12502	0.673403	0.110216	9.97383e-10	1.041	3273.59	NA
MCV	rs78834549	16	580280	C	T	0.986262	12502	2.38302	0.316065	4.71152e-14	1.005	338.796	NA
MCV	rs11860412	16	580296	T	C	0.811874	12502	0.565027	0.104869	7.12672e-08	1.05	3818.98	NA
MCV	rs114536223	16	580865	T	C	0.986268	12502	2.38572	0.316257	4.57105e-14	1.004	338.65	NA
MCV	rs116515524	16	580891	C	T	0.985918	12502	2.38965	0.310792	1.48375e-14	1.015	347.157	NA
MCV	chr16:581196:I	16	581196	C	CA	0.985921	12502	2.38964	0.310895	1.51429e-14	1.014	347.082	NA
MCV	rs139612649	16	581715	T	C	0.976018	12502	1.79102	0.254061	1.7949e-12	0.948	554.834	NA
MCV	rs60095843	16	581721	T	C	0.966301	12502	1.83224	0.213218	8.45288e-18	0.997	811.774	NA
MCV	rs13331874	16	581733	A	G	0.948599	12502	1.49465	0.176365	2.35558e-17	1.023	1219.18	NA
MCV	rs59047791	16	581775	C	T	0.956802	12502	1.64705	0.190937	6.34572e-18	0.998	1031.4	NA
MCV	rs60057661	16	581795	T	C	0.863678	12502	0.635753	0.114946	3.18645e-08	1	2943.93	NA
MCV	rs115811665	16	582867	A	C	0.98641	12502	2.40743	0.319282	4.69494e-14	0.996	333.845	NA
MCV	rs3785307	16	583360	T	C	0.851285	12502	0.63199	0.112281	1.81621e-08	1.003	3165.48	NA
MCV	rs11864059	16	583530	T	C	0.849787	12502	0.608715	0.11223	5.83474e-08	0.984	3140.68	NA
MCV	rs77327513	16	585108	C	T	0.975951	12502	1.8591	0.246743	4.89997e-14	0.994	583.331	NA
MCV	rs115470393	16	591069	C	T	0.979099	12502	1.72076	0.2686	1.49012e-10	0.951	486.621	NA
MCV	rs13336503	16	591855	C	T	0.950641	12502	1.23394	0.182207	1.26838e-11	0.991	1162.69	NA
MCV	rs9921667	16	592928	A	G	0.955819	12502	1.5562	0.200353	8.01867e-15	0.917	968.248	NA
MCV	rs9921680	16	592954	A	G	0.983353	12502	2.0359	0.298988	9.80646e-12	0.946	387.199	NA
MCV	rs743966	16	596073	G	A	0.953819	12502	1.26252	0.195105	9.73856e-11	0.933	1027.6	NA
MCV	rs60905058	16	598557	C	T	0.957002	12502	1.43163	0.206635	4.25885e-12	0.886	911.597	NA
MCV	rs59164969	16	598630	T	C	0.955386	12502	1.34922	0.201994	2.39742e-11	0.893	951.729	NA
MCV	rs8064184	16	600098	T	C	0.977031	12502	1.56316	0.27794	1.86495e-08	0.83	465.744	NA
MCV	rs115118440	16	600141	T	C	0.958152	12502	1.33566	0.211799	2.85879e-10	0.86	862.22	NA
MCV	rs76049115	16	600602	C	G	0.95817	12502	1.32237	0.212538	4.91501e-10	0.85	851.838	NA
MCV	rs112127687	16	600667	G	A	0.95983	12502	1.24957	0.217866	9.72195e-09	0.837	806.925	NA
MCV	rs148516458	16	601254	C	G	0.966695	12502	1.39273	0.23885	5.51024e-09	0.811	652.869	NA
MCV	rs11862022	16	607113	A	G	0.849275	12502	0.704378	0.128992	4.74475e-08	0.644	2061.24	NA
MCV	rs60385054	16	786582	G	A	0.96516	12502	1.12486	0.208302	6.65833e-08	1.013	840.784	NA
MCV	rs186913114	16	789093	T	C	0.95843	12502	1.04407	0.193644	6.98036e-08	1.026	996.206	NA
MCV	rs57144370	16	790409	T	C	0.952083	12502	1.07165	0.186809	9.65945e-09	0.999	1139.56	NA
MCV	rs74001178	16	1133628	C	A	0.982943	12502	1.80044	0.299254	1.78294e-09	0.881	369.339	NA
MCV	rs9923769	16	1134292	G	A	0.908382	12502	0.72166	0.133783	6.88147e-08	1.021	2080.94	NA
MCV	rs2745125	16	1139954	C	G	0.882783	12502	0.72774	0.126884	9.72341e-09	1.029	2587.34	NA
MCV	rs9926331	16	1140261	C	G	0.89399	12502	0.745596	0.13122	1.33118e-08	0.998	2364.94	NA
MCV	rs140291008	16	1143428	A	C	0.927643	12502	0.859752	0.158265	5.56196e-08	0.872	1463.49	NA
MCV	rs74001181	16	1146660	A	G	0.985732	12502	2.02857	0.35186	8.15263e-09	0.791	278.17	NA
MCV	rs6500627	16	4692113	G	A	0.914014	12502	0.719835	0.134532	8.7637e-08	1.052	1965.13	0.958828
MCV	rs113146123	16	4693191	G	T	0.966892	12502	1.12814	0.20886	6.61205e-08	1.045	800.435	NA
MCV	rs4821585	22	37419220	T	G	0.364542	12502	-0.41402	0.0771589	8.05904e-08	1.015	5792.2	0.84018
MCV	rs9610638	22	37445668	T	C	0.434216	12502	-0.546396	0.0765961	9.78729e-13	0.996	6118.22	NA
MCV	rs760719	22	37460449	C	T	0.571789	12502	0.56883	0.0760174	7.27e-14	1.022	6122.14	0.45189
MCV	rs35851175	22	37462632	C	G	0.821117	12502	-0.522535	0.0968427	6.82554e-08	1.013	3672.68	NA
MCV	rs855791	22	37462936	A	G	0.43893	12502	-0.638373	0.0749099	1.56997e-17	1.026	6157.75	0.593353
MCV	rs6000553	22	37469192	A	G	0.473851	12502	-0.530048	0.0765833	4.47856e-12	0.988	6159.1	NA
MCV	rs4820268	22	37469591	G	A	0.472964	12502	-0.51636	0.0740223	3.04285e-12	1.014	6232.72	0.541054
MCV	rs2076085	22	37470041	C	A	0.473223	12502	-0.519921	0.0742288	2.48215e-12	1.01	6233.07	NA
MCV	rs2413450	22	37470224	T	C	0.457087	12502	-0.496979	0.0748215	3.09031e-11	1.014	6204.95	0.258211
MCV	rs2072860	22	37470604	G	A	0.473347	12502	-0.518945	0.0750341	4.64185e-12	0.988	6158.44	NA
MCV	rs150824159	X	153196182	C	T	0.980186	12489	-1.2197	0.222763	4.36748e-08	0.997622	386.785	NA
MCV	rs146461515	X	153404102	T	G	0.981408	12489	-1.37831	0.231383	2.57164e-09	1.01526	363.908	NA
MCV	rs147030657	X	153405651	T	C	0.976624	12489	-1.14782	0.213237	7.3318e-08	0.955179	435.562	NA
MCV	rs5987239	X	153533569	C	G	0.971418	12489	-1.19396	0.202284	3.58332e-09	0.896113	497.573	NA
MCV	rs5987241	X	153535981	G	T	0.976667	12489	-1.44631	0.216004	2.14578e-11	0.950884	432.705	NA
MCV	chrX:153549841:I	X	153549841	T	TG	0.971632	12489	-1.1375	0.196004	6.49721e-09	0.961244	529.864	NA
MCV	rs116600531	X	153551423	T	G	0.969841	12489	-1.10207	0.192099	9.63923e-09	0.946704	553.952	NA
MCV	rs147640437	X	153551501	A	G	0.97052	12489	-1.17442	0.195056	1.73406e-09	0.940294	538.043	NA
MCV	rs114084652	X	153551526	G	C	0.969891	12489	-1.10246	0.192239	9.75978e-09	0.946113	552.703	NA
MCV	chrX:153551757:I	X	153551757	C	CT	0.976896	12489	-1.57773	0.214096	1.71593e-13	0.971785	437.972	NA
MCV	rs115709298	X	153563105	A	G	0.973788	12489	-1.2257	0.196051	4.05403e-10	1.01585	510.176	NA
MCV	chrX:153564389:I	X	153564389	C	CTAG	0.973933	12489	-1.241	0.19701	2.99228e-10	1.01203	507.412	NA
MCV	rs148852091	X	153572911	G	A	0.976755	12489	-1.27309	0.231743	3.93946e-08	0.83736	379.406	NA
MCV	rs183132698	X	153581619	C	T	0.968404	12489	-1.12288	0.179076	3.60035e-10	1.01657	612.42	NA
MCV	rs116703563	X	153584170	C	T	0.974467	12489	-1.38455	0.197869	2.60902e-12	1.00885	497.153	NA
MCV	rs61741041	X	153585827	C	T	0.950725	12489	-0.798222	0.146315	4.8836e-08	1.01885	942.37	NA
MCV	rs142342229	X	153596624	G	T	0.968986	12489	-1.15136	0.180269	1.69317e-10	1.02321	601.319	NA
MCV	rs143776557	X	153598659	T	C	0.969499	12489	-1.1131	0.1808	7.43538e-10	1.03416	591.614	NA
MCV	rs114839120	X	153609958	C	G	0.969438	12489	-1.11499	0.180681	6.78359e-10	1.03375	592.804	NA
MCV	rs116301817	X	153626695	G	A	0.969574	12489	-1.12511	0.180229	4.30198e-10	1.04334	590.248	NA
MCV	rs116785113	X	153627986	C	A	0.950141	12489	-0.774052	0.143784	7.30797e-08	1.04716	953.146	NA
MCV	rs183182105	X	153654958	G	A	0.966436	12489	-1.06762	0.17476	1.00224e-09	1.02306	649.61	NA
MCV	rs115712917	X	153668979	A	C	0.968201	12489	-1.08045	0.179073	1.60398e-09	1.02129	616.333	NA
MCV	rs149776705	X	153686095	C	T	0.962127	12489	-0.916591	0.168314	5.1596e-08	0.988605	722.374	NA
MCV	rs73573416	X	153702686	C	T	0.933346	12489	-0.730665	0.136112	7.95534e-08	0.926425	1165.58	NA
MCV	rs141235526	X	153705260	G	A	0.97037	12489	-1.32296	0.191793	5.27904e-12	0.951441	547.21	NA
MCV	chrX:153706047:I	X	153706047	C	CG	0.97427	12489	-1.56046	0.206471	4.10034e-14	0.927753	464.989	NA
MCV	rs12006970	X	153708719	C	T	0.95279	12489	-1.04633	0.154585	1.29999e-11	0.957851	866.548	NA
MCV	rs187316382	X	153726702	G	A	0.952447	12489	-1.00458	0.153607	6.15464e-11	0.975851	888.523	NA
MCV	rs28844711	X	153726824	C	T	0.95814	12489	-1.20138	0.162062	1.23376e-13	0.96831	779.962	NA
MCV	rs5987270	X	153731581	C	T	0.937478	12489	-0.769045	0.134134	9.8437e-09	1.02516	1183.55	NA
MCV	rs5986985	X	153732363	C	T	0.937734	12489	-0.763638	0.134241	1.28123e-08	1.02857	1178.87	NA
MCV	rs113124160	X	153734772	G	A	0.96715	12489	-1.1845	0.183742	1.14429e-10	0.961244	611.566	NA
MCV	rs9887158	X	153742744	T	C	0.94087	12489	-0.856414	0.136981	4.05101e-10	1.01372	1122.52	NA
MCV	rs5986873	X	153744816	C	T	0.935119	12489	-0.743872	0.131581	1.57347e-08	1.02672	1225.42	NA
MCV	rs5986988	X	153745316	T	G	0.940834	12489	-0.866227	0.136668	2.32515e-10	1.01872	1123.23	NA
MCV	rs11156578	X	153749844	A	G	0.943995	12489	-0.982054	0.140375	2.63533e-12	1.01836	1065.78	NA
MCV	rs28470352	X	153753490	T	A	0.944983	12489	-0.970068	0.140599	5.21735e-12	1.028	1047.54	NA
MCV	rs12389431	X	153757417	G	A	0.944795	12489	-0.969323	0.14011	4.57087e-12	1.031	1051	NA
MCV	rs12393550	X	153758660	G	A	0.944738	12489	-0.96894	0.139943	4.3959e-12	1.03241	1052.04	NA
MCV	rs5986990	X	153761628	G	A	0.944661	12489	-0.969121	0.139666	3.95285e-12	1.035	1053.47	NA
MCV	rs2515905	X	153762075	G	A	0.973829	12489	-1.58669	0.19945	1.78644e-15	0.995671	506.983	NA
MCV	rs2515904	X	153762771	G	C	0.973833	12489	-1.58684	0.199457	1.77939e-15	0.995671	506.905	NA
MCV	rs1050829	X	153763492	T	C	0.944654	12489	-0.969582	0.139585	3.75284e-12	1.03541	1053.59	0.705333
MCV	rs1050828	X	153764217	C	T	0.980208	12489	-1.90037	0.224219	2.34046e-17	1.03777	386.852	0.128882
MCV	rs762515	X	153764528	T	C	0.940877	12489	-0.94038	0.135547	3.98623e-12	1.03482	1122.52	0.773664
MCV	rs762516	X	153764663	C	T	0.973836	12489	-1.58732	0.199472	1.75423e-15	0.995671	506.848	NA
MCV	rs762517	X	153764734	G	A	0.974732	12489	-1.61738	0.206118	4.2662e-15	0.95854	471.605	NA
MCV	rs73573488	X	153771125	A	G	0.942296	12489	-0.995769	0.137423	4.2927e-13	1.03182	1096.8	NA
MCV	rs28534384	X	153826922	G	C	0.943382	12489	-0.893668	0.138974	1.27213e-10	1.02772	1076.44	NA
MCV	rs5986998	X	153833300	C	T	0.944002	12489	-0.886348	0.140522	2.83473e-10	1.02262	1064.71	NA
MCV	rs5987002	X	153877370	C	T	0.958532	12489	-1.27447	0.157577	6.06881e-16	1.0289	797.867	NA
MCV	rs73641106	X	153880007	C	G	0.941359	12489	-0.810082	0.137338	3.66961e-09	1.03444	1112.37	NA
MCV	rs7063597	X	153891601	C	T	0.979453	12489	-1.85348	0.219174	2.75143e-17	1.04367	401.479	0.104499
MCV	rs146474788	X	153893403	G	A	0.979466	12489	-1.85767	0.219352	2.47717e-17	1.04267	401.229	NA
MCV	rs12395061	X	153905520	A	G	0.959934	12489	-1.26387	0.15987	2.66686e-15	1.03631	771.517	NA
MCV	rs141555380	X	153906012	C	T	0.976508	12489	-1.75003	0.207009	2.81703e-17	1.02185	458.081	NA
MCV	rs185814586	X	153918692	C	G	0.979654	12489	-1.87515	0.221388	2.45395e-17	1.03285	397.602	NA
MCV	rs138941436	X	153924304	A	G	0.973999	12489	-1.6075	0.198486	5.55013e-16	1.01008	505.951	NA
MCV	rs60894536	X	153924967	T	C	0.948144	12489	-0.920158	0.144167	1.74147e-10	1.03531	989.358	NA
MCV	rs57522968	X	153925757	A	T	0.945426	12489	-0.927092	0.140572	4.24849e-11	1.03967	1038.86	NA
MCV	rs59769492	X	153935795	T	C	0.943802	12489	-0.886899	0.139099	1.81745e-10	1.03626	1068.55	NA
MCV	rs142516556	X	153937634	C	T	0.946923	12489	-0.84114	0.145191	6.89954e-09	1.01357	1011.38	NA
MCV	rs60001847	X	153939790	T	C	0.961208	12489	-1.32712	0.162885	3.71271e-16	1.03398	747.785	NA
MCV	rs1848764	X	153950542	A	T	0.961606	12489	-1.32359	0.16387	6.63421e-16	1.03539	740.198	NA
MCV	rs149621038	X	153953125	C	T	0.971924	12489	-1.48635	0.190964	7.05761e-15	1.00711	545.51	NA
MCV	rs7885619	X	153960717	T	G	0.974645	12489	-1.65616	0.202297	2.68339e-16	1.00829	493.407	NA
MCV	rs2063321	X	153982125	A	T	0.961104	12489	-1.27565	0.165508	1.28334e-14	1.00383	749.925	NA
MCV	rs59519846	X	153987605	T	C	0.960676	12489	-1.2601	0.165134	2.3342e-14	1.00206	757.859	NA
MCV	rs5987022	X	153997695	C	T	0.960762	12489	-1.25118	0.164891	3.24994e-14	1.00606	756.26	NA
MCV	rs5987026	X	154012121	T	C	0.952981	12489	-0.968908	0.152442	2.07176e-10	1.01911	900.313	NA
MCV	rs5987027	X	154014107	C	T	0.959359	12489	-1.04849	0.15875	3.98387e-11	1.05606	782.407	0.0741846
MCV	rs150468981	X	154025604	C	T	0.959599	12489	-0.997662	0.159364	3.84283e-10	1.0482	778.043	NA
MCV	chrX:154041153:D	X	154041153	GCTTA	G	0.953001	12489	-0.933867	0.152656	9.50794e-10	1.00742	900.325	NA
MCV	rs146972772	X	154062552	G	T	0.959781	12489	-0.963964	0.15879	1.27372e-09	1.05979	774.402	NA
MCV	rs143727248	X	154062670	C	T	0.959781	12489	-0.963755	0.158782	1.28177e-09	1.05979	774.399	NA
MCV	rs28370233	X	154063935	A	G	0.959662	12489	-0.94877	0.158223	2.01737e-09	1.05961	776.733	0.0562723
MCV	rs28370232	X	154064012	A	C	0.959774	12489	-0.961169	0.158681	1.38465e-09	1.06138	774.518	NA
MCV	rs184832892	X	154067799	G	A	0.959719	12489	-0.959777	0.158632	1.44542e-09	1.06097	775.553	NA
MCV	rs5987043	X	154068928	A	G	0.952358	12489	-0.876981	0.147072	2.47744e-09	1.06982	912.23	NA
MCV	rs138703929	X	154076255	C	A	0.959163	12489	-0.968006	0.157599	8.13916e-10	1.05915	786.063	NA
MCV	rs188375209	X	154077054	G	C	0.959161	12489	-0.967855	0.157595	8.17905e-10	1.05915	786.095	NA
MCV	rs7066193	X	154077441	C	T	0.956433	12489	-0.91487	0.154217	2.98614e-09	1.04338	836.989	NA
MCV	rs7879130	X	154079824	G	C	0.959156	12489	-0.967332	0.157578	8.31767e-10	1.05915	786.198	NA
MCV	rs1800297	X	154088838	T	C	0.959671	12489	-0.955971	0.158506	1.62799e-09	1.06097	776.46	NA
MCV	rs189776248	X	154100635	T	C	0.963147	12489	-1.0442	0.169219	6.79957e-10	1.00847	711.281	NA
MCV	rs28412378	X	154103500	A	G	0.959611	12489	-0.954005	0.158336	1.68905e-09	1.06138	777.57	0.0471338
MCV	rs28370225	X	154124011	C	T	0.959497	12489	-0.982705	0.159473	7.17359e-10	1.05315	779.434	NA
MCV	rs28370215	X	154135438	C	G	0.95904	12489	-0.990599	0.159188	4.88318e-10	1.04997	787.828	NA
MCV	rs148368240	X	154138362	A	G	0.963321	12489	-1.09869	0.172977	2.13018e-10	0.981523	694.637	NA
MCV	rs191269808	X	154148377	C	T	0.95939	12489	-0.983206	0.159398	6.90497e-10	1.05738	781.247	NA
MCV	rs1104645	X	154148483	T	G	0.957483	12489	-0.954287	0.156354	1.0385e-09	1.05977	816.72	NA
MCV	chrX:154164240:I	X	154164240	T	TAGAGA	0.960632	12489	-1.02835	0.162952	2.77719e-10	1.04461	757.9	NA
MCV	rs12014480	X	154167288	G	A	0.958805	12489	-0.962192	0.157873	1.0964e-09	1.06256	792.166	0.0757367
MCV	rs148439175	X	154178584	T	C	0.959551	12489	-0.980217	0.159508	7.9844e-10	1.0592	778.246	NA
MCV	rs139039414	X	154183724	G	A	0.958547	12489	-1.01749	0.160137	2.09912e-10	1.03074	797.022	NA
MCV	chrX:154187660:I	X	154187660	C	CA	0.969182	12489	-1.55581	0.206036	4.31378e-14	0.796704	476.003	NA
MCV	rs188972869	X	154205851	T	C	0.955004	12489	-0.854694	0.156318	4.55973e-08	0.932557	804.22	NA
MCV	rs140657308	X	154207774	A	C	0.973043	12489	-1.39605	0.19502	8.15673e-13	1.01462	523.991	NA
MCV	rs151161250	X	154234415	T	G	0.964287	12489	-1.24062	0.18066	6.54965e-12	0.86331	595.691	NA
MCV	rs28370191	X	154251822	C	T	0.974225	12489	-1.47443	0.200048	1.70098e-13	0.99895	500.943	NA
MCV	rs28370190	X	154251823	C	T	0.974225	12489	-1.47444	0.200048	1.70045e-13	0.99895	500.942	NA
MCV	rs112877021	X	154279739	G	C	0.973379	12489	-1.43183	0.193821	1.49748e-13	1.03431	517.56	NA
MCV	chrX:154366476:D	X	154366476	ATCT	A	0.973782	12489	-1.60783	0.199651	8.06358e-16	0.988179	503.927	NA
MCV	rs41362344	X	154375072	C	T	0.967114	12489	-1.16252	0.187259	5.3636e-10	0.906868	577.25	NA
MCV	rs147546521	X	154400314	C	A	0.970381	12489	-1.52079	0.194469	5.27365e-15	0.939655	539.738	NA
MCV	rs141555246	X	154407125	C	T	0.974026	12489	-1.6459	0.205618	1.19824e-15	0.941475	475.735	NA
MCV	rs139218183	X	154461823	G	A	0.965403	12489	-1.14838	0.175939	6.70225e-11	0.967196	646.927	NA
MCV	rs189474234	X	154484201	C	T	0.973694	12489	-1.63286	0.206914	2.98603e-15	0.913475	467.392	NA
MCV	rs17052030	X	154488275	G	T	0.974112	12489	-1.63278	0.206888	2.97248e-15	0.927835	467.366	NA
MCV	rs138088188	X	154552620	C	A	0.970816	12489	-1.278	0.197245	9.21842e-11	0.910114	515.533	NA
MCV	rs150053350	X	154555867	C	T	0.971348	12489	-1.48159	0.19586	3.89142e-14	0.936606	521.078	NA
MCV	chrX:154557928:D	X	154557928	CAA	C	0.971348	12489	-1.48152	0.19586	3.90299e-14	0.936606	521.074	NA
MCV	rs139287365	X	154676485	C	T	0.975435	12489	-1.74255	0.215248	5.69954e-16	0.896016	428.759	NA
MCV	rs142036772	X	154738401	A	G	0.971322	12489	-1.45746	0.195032	7.84389e-14	0.944655	525.964	NA
MCV	rs149173884	X	154764617	A	C	0.971162	12489	-1.44252	0.19437	1.15775e-13	0.945065	529.096	NA
MCV	rs192928198	X	154902188	G	T	0.972569	12489	-1.56805	0.205718	2.49148e-14	0.889655	474.227	NA
MCV	rs17052130	X	154905080	T	C	0.973744	12489	-1.66297	0.20612	7.14949e-16	0.920426	470.095	NA
