# Supplementary material for: Genome-wide association study of red blood cell traits in Hispanics/Latinos: The Hispanic Community Health Study/Study of Latinos
Source: PLoS Genet. 2017 Apr 28;13(4):e1006760. doi: 10.1371/journal.pgen.1006760 (PMC5428979; doi:10.1371/journal.pgen.1006760)
Supplement: S13 Table — Allele frequencies reported for 1000 Genomes super-populations European (EUR), African (AFR), American (AMR), South Asian (SAS) and East Asian (EAS). HCT, hematocrit; HGB, hemoglobin; MCH, mean corpuscular hemoglobin; MCHC, mean corpuscular hemoglobin concentration; MCV, mean corpuscular volume; RBC, red blood cell count; RDW, red cell distribution width; NA: “not applicable” because this deletion has not been characterized in 1000 Genomes populations; *I/D: coded allele = insertion, alternative allele = deletion; # During sequential conditional analysis, the round number in which the variant was conditioned for. CAF, coded allele frequency; SE, standard error. † imputed calls for esv2676630 were used in all conditional analyses (see Methods). (XLSX) [file pgen.1006760.s018.xlsx]

## Sheet: Sheet1
S13 Table. List of all variants used in conditional analysis.
						Primary Analysis		Conditional Analysis		1000 Genomes Allele Frequencies
Trait	rsID	chr:position	Coded /Alt Allele	CAF	round#	p-value	beta (SE)	p-value	beta (SE)	EUR	AFR	AMR	SAS	EAS	Global
HCT	rs3754140	chr1:214176380	T/C	0.61	1	5.7e-08	-0.25 (0.05)	2.67e-08	-0.25 (0.05)	0.73	0.71	0.55	0.83	0.69	0.71
HCT	rs17034641	chr2:46372644	G/A	0.86	1	2.56e-09	0.36 (0.06)	1.46e-09	0.37 (0.06)	0.85	0.79	0.87	0.79	0.94	0.84
HCT	rs334	chr11:5248232	T/A	0.99	1	1.31e-10	1.32 (0.21)	1.16e-10	1.31 (0.20)	1	0.9	0.99	1	1	0.97
HCT	rs855791	chr22:37462936	A/G	0.44	1	1.12e-10	-0.28 (0.04)	8.71e-11	-0.28 (0.04)	0.39	0.1	0.51	0.54	0.57	0.4
HGB	rs17034641	chr2:46372644	G/A	0.86	1	3.16e-08	0.12 (0.02)	1.25e-08	0.12 (0.02)	0.85	0.79	0.87	0.79	0.94	0.84
HGB	rs2032451	chr6:26092170	G/T	0.88	1	3.11e-08	-0.13 (0.02)	1.84e-08	-0.13 (0.02)	0.83	0.99	0.88	0.93	0.97	0.93
HGB	esv2676630 †	chr16:223447	I/D*	0.97	1	5e-10	0.31 (0.05)	3.92e-10	0.31 (0.05)	NA	NA	NA	NA	NA	NA
HGB	rs855791	chr22:37462936	A/G	0.44	1	5.98e-23	-0.15 (0.02)	8.72e-23	-0.15 (0.02)	0.39	0.1	0.51	0.54	0.57	0.4
MCH	rs12634180	chr3:195825756	G/A	0.82	1	1.98e-08	-0.22 (0.04)	4.34e-08	-0.20 (0.04)	NA	NA	NA	NA	NA	NA
MCH	rs218265	chr4:55408999	T/C	0.67	1	3.31e-12	-0.21 (0.03)	3.85e-13	-0.21 (0.03)	0.85	0.75	0.66	0.73	0.65	0.73
MCH	rs2032451	chr6:26092170	G/T	0.88	1	3.5e-12	-0.29 (0.04)	2.41e-13	-0.29 (0.04)	0.83	0.99	0.88	0.93	0.97	0.93
MCH	rs9389268	chr6:135419631	A/G	0.83	1	7.92e-10	-0.22 (0.04)	1.53e-11	-0.23 (0.03)	0.74	0.78	0.84	0.89	0.76	0.8
MCH	rs607203	chr6:139841653	T/C	0.07	1	1.65e-09	0.33 (0.06)	1.1e-07	0.28 (0.05)	0.04	0.24	0.05	0.02	0	0.08
MCH	rs9367125	chr6:41987544	G/C	0.92	2	1.33e-08	0.29 (0.05)	9.51e-09	0.28 (0.05)	0.88	0.96	0.94	0.86	0.74	0.88
MCH	esv2676630 †	chr16:223447	I/D*	0.97	1	2.51e-79	1.66 (0.09)	1.82e-66	1.51 (0.09)	NA	NA	NA	NA	NA	NA
MCH	rs141494605	chr16:216593	T/C	0.99	2	4.89e-22	1.14 (0.12)	5.29e-28	1.24 (0.11)	0.99	1	0.99	1	1	1
MCH	rs145546625	chr16:220583	C/T	0.93	3	9.3e-12	0.39 (0.06)	2.06e-16	0.45 (0.06)	1	1	0.92	1	1	0.99
MCH	rs28888111	chr16:443693	C/T	0.98	4	5.12e-26	1.09 (0.10)	1.85e-10	0.65 (0.10)	1	0.88	0.99	1	1	0.97
MCH	rs74001178	chr16:1133628	C/A	0.98	5	1.4e-10	0.71 (0.11)	5.65e-09	0.62 (0.11)	0.99	0.95	0.98	1	1	0.98
MCH	rs855791	chr22:37462936	A/G	0.44	1	1.02e-34	-0.34 (0.03)	1.82e-36	-0.33 (0.03)	0.39	0.1	0.51	0.54	0.57	0.4
MCH	rs7063597	chr23:153891601	C/T	0.98	1	2.73e-11	-0.54 (0.08)	4.01e-11	-0.51 (0.08)	1	0.86	0.99	1	1	0.96
MCHC	rs1349471	chr8:42454011	C/T	0.44	1	2.97e-11	-0.12 (0.02)	1.25e-11	-0.12 (0.02)	0.41	0.17	0.48	0.35	0.43	0.35
MCHC	rs334	chr11:5248232	T/A	0.99	1	3.61e-16	-0.67 (0.08)	6.26e-17	-0.67 (0.08)	1	0.9	0.99	1	1	0.97
MCHC	esv2676630 †	chr16:223447	I/D*	0.97	1	1.64e-22	0.54 (0.06)	1.26e-23	0.55 (0.06)	NA	NA	NA	NA	NA	NA
MCHC	rs551118	chr16:88856084	C/G	0.48	1	3.85e-14	0.14 (0.02)	1.93e-14	0.14 (0.02)	0.41	0.26	0.5	0.4	0.38	0.38
MCHC	rs141494605	chr16:216593	T/C	0.99	2	5.37e-08	0.40 (0.07)	4.3e-09	0.43 (0.07)	0.99	1	0.99	1	1	1
MCHC	rs855791	chr22:37462936	A/G	0.44	1	1.52e-16	-0.14 (0.02)	8.14e-17	-0.14 (0.02)	0.39	0.1	0.51	0.54	0.57	0.4
MCV	rs218265	chr4:55408999	T/C	0.67	1	8.85e-13	-0.58 (0.08)	2.03e-14	-0.60 (0.08)	0.85	0.75	0.66	0.73	0.65	0.73
MCV	rs2032451	chr6:26092170	G/T	0.88	1	1.53e-06	-0.54 (0.11)	3.19e-07	-0.55 (0.11)	0.83	0.99	0.88	0.93	0.97	0.93
MCV	rs9389268	chr6:135419631	A/G	0.83	1	2.97e-09	-0.57 (0.10)	2.27e-10	-0.59 (0.09)	0.74	0.78	0.84	0.89	0.76	0.8
MCV	rs4714548	chr6:41983431	A/G	0.18	2	1.36e-09	-0.58 (0.10)	4.18e-09	-0.54 (0.09)	0.13	0.36	0.16	0.24	0.35	0.26
MCV	rs607203	chr6:139841653	T/C	0.07	2	1.92e-10	0.95 (0.15)	1.74e-08	0.81 (0.14)	0.04	0.24	0.05	0.02	0	0.08
MCV	rs141848064	chr8:39876650	G/T	0.98	1	1.12e-08	-1.41 (0.25)	5.07e-08	-1.30 (0.24)	1	0.84	0.98	1	1	0.96
MCV	rs334	chr11:5248232	T/A	0.99	1	1.05e-22	3.46 (0.35)	3.66e-11	2.42 (0.37)	1	0.9	0.99	1	1	0.97
MCV	rs113342804	chr11:4953240	A/G	0.99	2	2.55e-20	3.14 (0.34)	9.39e-11	2.28 (0.35)	1	0.96	1	1	1	0.99
MCV	esv2676630 †	chr16:223447	I/D*	0.97	1	3.86e-56	3.76 (0.24)	1.22e-43	3.30 (0.24)	NA	NA	NA	NA	NA	NA
MCV	rs141494605	chr16:216593	T/C	0.99	2	5.43e-14	2.40 (0.32)	4.22e-18	2.67 (0.31)	0.99	1	0.99	1	1	1
MCV	rs148323035	chr16:216090	T/C	0.93	3	3.47e-13	1.13 (0.16)	1.37e-16	1.24 (0.15)	1	1	0.92	1	1	0.99
MCV	rs28888111	chr16:443693	C/T	0.98	4	1.81e-21	2.66 (0.28)	7.04e-09	1.61 (0.28)	1	0.88	0.99	1	1	0.97
MCV	rs74001178	chr16:1133628	C/A	0.98	5	1.78e-09	1.80 (0.30)	2.8e-08	1.61 (0.29)	0.99	0.95	0.98	1	1	0.98
MCV	rs855791	chr22:37462936	A/G	0.44	1	1.57e-17	-0.64 (0.08)	6.37e-18	-0.62 (0.07)	0.39	0.1	0.51	0.54	0.57	0.4
MCV	rs7063597	chr23:153891601	C/T	0.98	1	2.75e-17	-1.85 (0.22)	4.41e-17	-1.78 (0.21)	1	0.86	0.99	1	1	0.96
RBC	rs2798809	chr1:38792565	A/G	0.02	2	4.5e-07	0.09 (0.018)	2.67e-08	0.10 (0.017)	0	0.15	0.01	0	0	0.04
RBC	rs218265	chr4:55408999	T/C	0.67	1	3.63e-10	0.03 (0.005)	9.04e-11	0.03 (0.005)	0.85	0.75	0.66	0.73	0.65	0.73
RBC	rs2032451	chr6:26092170	G/T	0.88	1	0.73	0.003 (0.007)	0.727452	0.002 (0.007)	0.83	0.99	0.88	0.93	0.97	0.93
RBC	rs9389268	chr6:135419631	A/G	0.83	1	4.75e-15	0.05 (0.006)	1.53e-15	0.05 (0.006)	0.74	0.78	0.84	0.89	0.76	0.8
RBC	rs2075672	chr7:100240296	A/G	0.3	1	1.38e-08	0.03 (0.005)	9.79e-09	0.03 (0.005)	0.38	0.34	0.29	0.33	0.23	0.32
RBC	esv2676630 †	chr16:223447	I/D*	0.97	1	2.79e-33	-0.19 (0.016)	1.01e-33	-0.19 (0.015)	NA	NA	NA	NA	NA	NA
RBC	rs141494605	chr16:216593	T/C	0.99	2	6.54e-08	-0.11 (0.021)	3.02e-09	-0.12 (0.020)	0.99	1	0.99	1	1	1
RBC	rs76539504	chr17:77135447	T/G	0.96	1	1.35e-08	0.07 (0.012)	4.81e-08	0.06 (0.011)	0.97	0.81	0.96	0.99	1	0.94
RBC	rs855791	chr22:37462936	A/G	0.44	1	0.36	0.01 (0.005)	0.314043	0.005 (0.005)	0.39	0.1	0.51	0.54	0.57	0.4
RBC	rs7063597	chr23:153891601	C/T	0.98	1	3.02e-17	0.12 (0.014)	1.47e-17	0.12 (0.014)	1	0.86	0.99	1	1	0.96
RDW	rs6685034	chr1:193954300	A/C	0.97	1	4.79e-08	-0.02 (0.003)	2.91e-07	-0.02 (0.003)	1	0.85	0.99	1	1	0.96
RDW	rs4975528	chr5:1017915	G/A	0.7	1	3.81e-08	-0.01 (0.001)	1.51e-06	-0.01 (0.001)	0.68	0.96	0.67	0.65	0.64	0.74
RDW	rs6864465	chr5:1110797	T/C	0.59	1	3.81e-10	0.01 (0.001)	7.53e-09	0.01 (0.001)	0.4	0.65	0.61	0.56	0.69	0.59
RDW	rs17764730	chr5:127357526	C/T	0.84	1	8.84e-13	0.01 (0.001)	1.86e-13	0.01 (0.001)	0.79	0.98	0.84	0.63	0.65	0.79
RDW	rs941718	chr14:23495048	T/C	0.7	1	6.05e-09	-0.01 (0.001)	7.79e-09	-0.01 (0.001)	0.7	0.13	0.78	0.6	0.94	0.59
RDW	rs111473449	chr15:95330055	G/A	0.97	1	3.16e-08	-0.02 (0.003)	2.3e-08	-0.02 (0.003)	1	0.84	0.97	1	1	0.95
RDW	esv2676630 †	chr16:223447	I/D*	0.97	1	2.92e-20	-0.03 (0.003)	6.26e-20	-0.03 (0.003)	NA	NA	NA	NA	NA	NA
RDW	rs855791	chr22:37462936	A/G	0.44	1	2.74e-11	0.01 (0.001)	3.85e-11	0.01 (0.001)	0.39	0.1	0.51	0.54	0.57	0.4
RDW	rs7063597	chr23:153891601	C/T	0.98	1	2.84e-27	0.03 (0.003)	2.66e-27	0.03 (0.003)	1	0.86	0.99	1	1	0.96
